# Supplementary material for: LncRNAs in polyploid cotton interspecific hybrids are derived from transposon neofunctionalization
Source: Genome Biol. 2018 Nov 12;19:195. doi: 10.1186/s13059-018-1574-2 (PMC6233382; doi:10.1186/s13059-018-1574-2)
Supplement: Supplementary file 1 — Table S1. The strand-specific RNA sequencing (ssRNA-seq) library data summary. Table S2. The total lncRNA predicted in Gossypium species. Table S3. The total lncRNA predicted in Gossypium species. Table S4. Summary of the syntenic blocks of Gossypium spp. Table S5. The small RNA sequencing library data summary. Table S6. Classification of sRNA. Table S7. Eighty-five Poly(A)+ RNA-seq library of Gossypium hirsutum. Table S8. FPKM of Gh syntenic lncRNA. Table S9. Candidate lncRNAs. Table S10. Summary of ChIP-Seq library. (XLSX 1135 kb) [file 13059_2018_1574_MOESM1_ESM.xlsx]

## Sheet: Table S1
Table S1 : The strand specific RNA sequencing (ssRNA-seq) library data summary
Sample name	Raw reads	Clean reads	clean bases(G)	Error rate(%)	Q20(%)	Q30(%)	GC content(%)	Total reads	Total mapped	Uniquely mapped
Ga leaf-1	92034006	90497096	11.32	0.03	96.795	93.515	42.63	90497096	86594774 (95.69%)	59176203 (65.39%)
Ga leaf-2	84913680	83567970	10.44	0.03	96.965	93.865	42.68	83567970	80057162 (95.8%)	54853067 (65.64%)
Ga leaf-3	94217632	92810996	11.6	0.03	96.95	93.825	42.745	92810996	88985883 (95.88%)	59374529 (63.97%)
Ga ovule-1	89758532	87407710	10.92	0.03	96.225	92.56	42.81	87407710	81340040 (93.06%)	74111403 (84.79%)
Ga ovule-2	90176838	87900170	10.98	0.03	96.28	92.68	42.485	87900170	81600682 (92.83%)	74323152 (84.55%)
Ga ovule-3	91267466	89067656	11.14	0.03	96.275	92.665	42.6	89067656	82785003 (92.95%)	75655994 (84.94%)
Gr leaf-1	90935354	89776000	11.22	0.03	96.295	92.645	43.055	89776000	70360674 (78.37%)	67480769 (75.17%)
Gr leaf-2	97749684	96163424	12.02	0.03	96.41	92.99	42.32	96163424	75643757 (78.66%)	71862801 (74.73%)
Gr leaf-3	101351162	99811778	12.48	0.03	96.435	93.015	42.48	99811778	78584817 (78.73%)	75328907 (75.47%)
Gr ovule-1	86975796	84934206	10.62	0.03	96.32	92.675	43.29	84934206	78214916 (92.09%)	74321588 (87.5%)
Gr ovule-2	90890564	88784222	11.1	0.03	96.385	92.805	43.175	88784222	81661577 (91.98%)	77928578 (87.77%)
Gr ovule-3	96530622	94848244	11.86	0.03	96.34	92.72	43.1	94848244	87524645 (92.28%)	83883246 (88.44%)
Gh leaf-1	89405188	88611852	11.08	0.03	96.555	93.09	42.535	88611852	82585499 (93.2%)	58570178 (66.1%)
Gh leaf-2	89421872	88696596	11.08	0.03	96.82	93.56	42.55	88696596	82925931 (93.49%)	57922895 (65.3%)
Gh leaf-3	86985466	86321852	10.8	0.03	96.765	93.47	43.04	86321852	80703407 (93.49%)	57874211 (67.04%)
Gh ovule-1	99282570	97062902	12.14	0.03	96.18	92.495	42.82	97062902	90247615 (92.98%)	78586509 (80.96%)
Gh ovule-2	96527406	94747782	11.84	0.03	96.33	92.79	42.845	94747782	88183876 (93.07%)	76935818 (81.2%)
Gh ovule-3	100973040	99348326	12.42	0.03	96.305	92.75	42.9	99348326	92655878 (93.26%)	81019325 (81.55%)
F1 leaf-1	129871880	123415668	18.51	0.01	97.92	94.77	42.03	123415668	112581046 (91.22%)	53848617 (43.63%)
F1 leaf-2	116342920	110464542	16.57	0.01	97.73	94.37	42.63	110464542	100306990 (90.8%)	51497458 (46.62%)
F1 leaf-3	128867606	122142296	18.32	0.01	97.85	94.62	42.29	122142296	110924294 (90.82%)	58568903 (47.95%)
F1 ovule-1	124302406	120416714	18.06	0.01	97.55	93.9	43.55	120416714	107128703 (88.96%)	94778629 (78.71%)
F1 ovule-2	99717782	96059956	14.41	0.01	97.74	94.29	44.12	96059956	85302811 (88.8%)	74993677 (78.07%)
F1 ovule-3	120604916	115318792	17.3	0.01	97.82	94.46	44.55	115318792	103046710 (89.36%)	90072160 (78.11%)

## Sheet: Table S2
Table S2: The total lncRNA predicted in Gossypium species
	Gossypium arboreum (Ga)	G. raimondii (Gr)	(G. arboreum x G. raimondii)F1	G. hirsutum (Gh) accesion TM-1	G. hirsutum (Gh) accesion Zhong12
Fliter length < 200	193196	193672	286198	318888	427764
Fliter low expressed transcript(read <3)	156959	151271	246389	265679	156317
Assembled by scripture and cufflink	75789	73152	123856	130747	114701
Fliter length < 200	9353	6041	9686	18106	13181
Pfam	6953	4504	7451	13693	11743
CPC score < 0	5901	3892	6448	11918	7949
lncRNA loci	4107	2767	8126	8514	4281

## Sheet: Table S3
Table S3: the total lncRNA predicted in Gossypium species
	Gossypium arboreum (Ga)	G. raimondii (Gr)	(G. arboreum x G. raimondii)F1	G. hirsutum (Gh) accesion TM-1	G. hirsutum (Gh) accesion Zhong12
lincRNA	3705	2381	7840	7390	4130
NAT	283	243	415	510	357
Intronic RNA	119	143	259	226	172

## Sheet: Table S4
Table S4: Summary of the syntenic blocks of Gossypium spp.
Comparison	Collinear gene	Collinear block	percentage	Ks
Ga vs Gr	52337	1017	0.6051	0.035
Ga vs GhAT	49546	994	0.6267	0.005
Gr vs GhDT	60680	88	0.7832	0.008
GhAT vs GhDT	47472	130	0.6843	0.031

## Sheet: Table S5
Table S5: The small RNA sequencing library data summary
Sample	Reads	Bases	Q20	Q30	GC content	Mapped sRNA
G. arboretum x G. raimondii leaf-1	11829353	0.591G	0.9642	0.9287	0.4929	5972213 (72.65%)
G. arboretum x G. raimondii leaf-2	11752694	0.588G	0.9587	0.9153	0.5054	6560620 (70.50%)
G. arboretum x G. raimondii ovule-1	13221247	0.661G	0.9868	0.9777	0.4672	6560620 (70.50%)
G. arboretum x G. raimondii ovule-2	12784709	0.639G	0.985	0.9734	0.4687	9371754 (78.71%)

## Sheet: Table S6
Table S6: Classfiation of sRNA
sample	Total reads	maped reads	Known miRNA	rRNA	snoRNA	snRNA	tRNA	novel miRNA	tasiRNA
G. arboretum x G. raimondii leaf-1	11465111	8275345	74407	361006	8912	4160	0	89274	743
G. arboretum x G. raimondii leaf-2	11252815	8420147	71120	381071	9182	3011	2	101597	675
G. arboretum x G. raimondii ovule-1	12942510	10263543	70940	124279	12718	3508	0	35505	1090
G. arboretum x G. raimondii ovule-2	12525302	10494138	75943	118569	11707	518	0	42024	1211

## Sheet: Table S7
Table S7: Eighty-five Poly(A)+ RNA-seq library of Gossypium hirsutum
Species	Type	accession	tissues
Latifolium_1	Land lace	SRR4897471	leaf
Latifolium_2	Land lace	SRR4897475	leaf
Y ucatanense_1	Wild	SRR4897485	leaf
Y ucatanense_2	Wild	SRR4897486	leaf
Punctatum_1	Land lace	SRR4897488	leaf
Punctatum_2	Land lace	SRR4897490	leaf
Morrilli_1	Land lace	SRR4897499	leaf
Morrilli_2	Land lace	SRR4897501	leaf
Palmeri_1	Land lace	SRR4897502	leaf
Palmeri_2	Land lace	SRR4897505	leaf
Ejing 1	cultivar	SRR4897509	leaf
Chuanmian 30	cultivar	SRR4897515	leaf
Liaomian 11	cultivar	SRR4897519	leaf
Liaomian 12	cultivar	SRR4897520	leaf
Jimian 11	cultivar	SRR4897531	leaf
Han 49	cultivar	SRR4897543	leaf
Yumian 19	cultivar	SRR4897549	leaf
Handan 802	cultivar	SRR4897550	leaf
Xinluzao 32	cultivar	SRR4897551	leaf
Emian 16	cultivar	SRR4897552	leaf
Xinluzhong 4	cultivar	SRR4897555	leaf
Xuzhou 142	cultivar	SRR4897558	leaf
Xuzhou 209	cultivar	SRR4897567	leaf
Xuzhou 1214	cultivar	SRR4897570	leaf
Sumian 2	cultivar	SRR4897603	leaf
Jing1246	cultivar	SRR4897604	leaf
Tianmian 1	cultivar	SRR4897605	leaf
Huakangmian 1	cultivar	SRR4897606	leaf
Shiduan 5	cultivar	SRR4897625	leaf
Shanong 6	cultivar	SRR4897707	leaf
Ganmian 12	cultivar	SRR4897708	leaf
Zhongmiansuo 36	cultivar	SRR4897727	leaf
Zhongmiansuo 40	cultivar	SRR4897728	leaf
Ganmian 10	cultivar	SRR4897732	leaf
Zhongmiansuo 31	cultivar	SRR4897733	leaf
Zhongmiansuo 45	cultivar	SRR4897744	leaf
Zhongmiansuo 49	cultivar	SRR4897778	leaf
Zhongmiansuo 69	cultivar	SRR4897779	leaf
Binmian 1	cultivar	SRR4897792	leaf
Ji 688	cultivar	SRR4897793	leaf
Jinmian 1	cultivar	SRR4900926	leaf
Jinmian 2	cultivar	SRR4901271	leaf
Jinmian 6	cultivar	SRR4901314	leaf
Jinmian 38	cultivar	SRR4901364	leaf
Liaomian 3	cultivar	SRR4901414	leaf
Liaomian 8	cultivar	SRR4901485	leaf
Xinlu 201	cultivar	SRR4901693	leaf
Xinluzao 5	cultivar	SRR4901880	leaf
Xinluzao 36	cultivar	SRR4902010	leaf
Xinluzhong 14	cultivar	SRR4902144	leaf
TM-1	cultivar	SRR1695194	25 dpa fiber
TM-1	cultivar	SRR1695193	20 dpa fiber
TM-1	cultivar	SRR1695192	10dpa fiber
TM-1	cultivar	SRR1695191	5dpa fiber
TM-1	cultivar	SRR1695190	35dpa ovule
TM-1	cultivar	SRR1695189	25dpa ovule
TM-1	cultivar	SRR1695188	20dpa ovule
TM-1	cultivar	SRR1695187	10dpa ovule
TM-1	cultivar	SRR1695186	5dpa ovule
TM-1	cultivar	SRR1695185	3dpa ovule
TM-1	cultivar	SRR1695184	1dpa ovule
TM-1	cultivar	SRR1695183	0dpa ovule
TM-1	cultivar	SRR1695182	-1dpa ovule
TM-1	cultivar	SRR1695181	-3dpa ovule
TM-1	cultivar	SRR1695180	calycle
TM-1	cultivar	SRR1695179	pistil
TM-1	cultivar	SRR1695178	stamen
TM-1	cultivar	SRR1695177	petal
TM-1	cultivar	SRR1695176	torus
TM-1	cultivar	SRR1695175	leaf
TM-1	cultivar	SRR1695174	stem
TM-1	cultivar	SRR1695173	root
TM-1	cultivar	SRR1695172	120h root
TM-1	cultivar	SRR1695171	96h root
TM-1	cultivar	SRR1695170	72h root
TM-1	cultivar	SRR1695169	48h root
TM-1	cultivar	SRR1695168	24h root
TM-1	cultivar	SRR1695167	120h cotyledon
TM-1	cultivar	SRR1695166	96h cotyledon
TM-1	cultivar	SRR1695165	72h cotyledon
TM-1	cultivar	SRR1695164	48h cotyledon
TM-1	cultivar	SRR1695163	24h cotyledon
TM-1	cultivar	SRR1695162	10h seed
TM-1	cultivar	SRR1695161	5h seed
TM-1	cultivar	SRR1695160	0h seed

## Sheet: Table S8
Table S8: FPKM of Gh syntenic lncRNA
ID	Latifolium_1	Latifolium_2	Y ucatanense_1	Y ucatanense_2	Punctatum_1	Punctatum_2	Morrilli_1	Morrilli_2	Palmeri_1	Palmeri_2	Ejing 1	Chuanmian 30	Liaomian 11	Liaomian 12	Jimian 11	Han 49	Yumian 19	Handan 802	Xinluzao 32	Emian 16	Xinluzhong 4	Xuzhou 142	Xuzhou 209	Xuzhou 1214	Sumian 2	Jing1246	Tianmian 1	Huakangmian 1	Shiduan 5	Shanong 6	Ganmian 12	Zhongmiansuo 36	Zhongmiansuo 40	Ganmian 10	Zhongmiansuo 31	Zhongmiansuo 45	Zhongmiansuo 49	Zhongmiansuo 69	Binmian 1	Ji 688	Jinmian 1	Jinmian 2	Jinmian 6	Jinmian 38	Liaomian 3	Liaomian 8	Xinlu 201	Xinluzao 5	Xinluzao 36
XLOC_012756	1.12951	0.53424	0.477767	0.72569	0.204165	0.377252	0.470864	0.22768	0.566273	0.690616	1.08861	1.34973	0.814996	1.24662	0.651693	0.409572	1.00375	0.580378	1.02583	0.633373	0.834941	0.840217	0.708705	0.808033	0.873807	0.666671	1.05276	1.20471	0.841977	1.06268	0.806812	0.588207	0.511893	0.885256	1.13116	0.423013	0.778948	0.358461	0.669622	1.30994	0.708139	0.761677	1.45755	0.595234	0.546832	0.522715	0.129397	0.73181	0.833585
XLOC_013328	1.25344	0.156339	0	0.188245	1.90088	0.169	0.186482	0	1.01437	0.450896	0.499835	0.544823	0	1.08442	0.38599	0.54093	0.568046	0.194601	0.602678	0.1797	0.332354	0.641152	0.148697	0.951745	0	0.38434	0.616733	0.23746	1.12604	1.35398	0.114242	0.419094	0	0.584529	0.116716	0.207091	0.349882	1.1579	1.48178	0.287998	0.676723	0.366317	0.300065	0.41341	0.701785	0.638946	1.88555	0.140125	0.254334
XLOC_025551	0.114575	0.130006	0.073897	0.103698	0.151333	0.28863	0.053366	0.128063	0.013514	0.113695	0.062316	0.091801	0.016711	0.127055	0.136384	0.071944	0.062763	0.110703	0.081124	0.01755	0.148386	0.055966	0.047687	0.079632	0.053013	0.127436	0.087112	0.147153	0.182328	0.152065	0.206369	0.046978	0.146737	0.086112	0.055337	0.178963	0.114219	0.089079	0.110471	0.103666	0.084554	0.120392	0.081805	0.085349	0.125776	0.026409	0.1441	0.129318	0.2116
XLOC_011484	0.726713	0.554732	1.708	1.73135	0.621654	1.08537	1.4585	0.54052	0.746069	0.894549	1.00842	1.64763	1.15059	1.17273	0.700683	1.46026	1.07042	0.977352	1.344	1.61019	1.37142	1.07799	0.714742	0.89999	1.57299	1.32289	1.72767	0.876891	1.86389	0.899595	1.62333	1.31727	0.843405	1.78614	0.861871	1.19663	0.800191	0.839852	1.90654	1.47052	0.731345	0.473275	1.37946	0.808903	0.801366	1.14785	0.455967	0.815474	0.805549
XLOC_012212	3.11936	0.410424	1.54246	1.23431	0.928549	0.840642	2.82713	0.9793	3.55701	0.666653	1.6152	1.14614	0.942014	1.8745	0.986285	1.45093	1.26814	1.87273	1.47171	0.908846	1.01125	1.81917	1.40419	1.34221	2.39484	2.03017	0.906947	1.33164	0.977653	1.45224	1.26695	1.20298	1.21721	2.20747	0.59819	1.24514	1.63211	0.968339	1.2305	1.93119	1.60452	0.910549	1.65358	1.8702	2.57781	1.26299	0.843777	1.73957	1.05306
XLOC_010659	1.98664	29.0904	4.78162	2.83721	7.3678	15.0231	1.86359	7.02485	0.713074	2.87265	1.56964	3.85591	0.969202	0.933035	4.6216	6.07011	3.73727	2.75111	2.67371	4.25453	3.38173	0.952401	1.5331	1.96156	1.15782	1.07401	2.27481	2.11016	4.56718	3.82105	2.14868	0.178495	2.89986	1.52609	10.8671	4.45018	2.02602	7.3476	1.18171	2.23594	4.04531	1.80129	1.44666	3.02203	3.6575	2.46828	3.7005	3.69566	6.60789
XLOC_010667	0.521669	1.13597	0.383778	0.398384	0.335663	0.493776	0.606622	0.234586	0.336405	0.345361	0.211616	0.313831	0.633341	0.355337	0.294584	0.686997	0.3004	0.547759	0.26261	0.292979	0.933236	0.481766	0.242939	0.612353	0.444726	0.83814	0.3398	0.546091	0.559473	0.500695	0.668515	0.454943	0.254755	0.309074	0.540245	0.577678	0.569896	0.467161	0.559644	0.445814	0.541752	0.719226	0.717488	0.403547	0.339435	0.468164	0.410953	0.36393	0.47375
XLOC_003321	0.158487	0	0.307008	0.146845	0.391784	0.143861	0.292394	0	0	0	0.145184	0.107501	0.274221	0.1428	0	0	0.264176	0	0.126592	0.137319	0.696894	0.289102	0.326343	0	0	0	0.160366	0	0.634814	0	0	0	0	0	0	0	0	0	0	0.150438	0	0	0	0	0.331116	0.143501	0	0	0
XLOC_017305	5.75225	5.1191	10.598	7.13716	4.79722	4.50478	8.18755	6.64188	0.103033	0.252273	12.8387	8.85657	11.3423	16.4957	12.2219	8.44974	11.7951	13.3004	11.7289	10.4986	12.5383	10.1672	13.1265	13.1452	14.9709	14.1952	12.5927	15.3884	8.63486	12.3168	15.6313	13.044	13.1816	13.0219	7.66342	9.09411	12.7044	8.37987	14.4738	13.4616	9.55898	9.34427	14.9086	10.1922	13.083	9.09523	8.39461	12.9616	4.91427
XLOC_014732	1.34478	0.940364	1.95904	2.8949	3.14385	1.74442	3.05542	1.05061	4.35646	2.08779	2.59037	2.07017	1.81784	2.48086	2.81322	1.48382	2.65058	2.4319	1.33435	2.82012	2.35553	3.23263	3.5671	2.67859	3.14428	2.5564	1.91871	1.6783	1.29512	1.38362	4.18732	3.6524	2.83233	2.84061	1.44051	2.88408	3.13398	2.04921	2.54655	2.91688	3.3905	3.65907	3.37105	2.35772	2.42806	1.9222	1.93293	3.57578	2.38842
XLOC_015002	0.247243	5.28351	0.943971	0.193905	0.936663	2.85118	0	1.54534	0	0	0.319378	0.532632	1.40288	0.121828	0.45753	0.259313	1.16856	0.509195	0.118791	0.12662	0	0	0.458994	0.134123	0	0.13292	0.240474	0.19898	1.15205	0.137713	0.156729	0.145959	0.607915	0.265982	1.55298	0	0.160355	0.450869	0	0.197991	0.525159	0.581647	0.116968	0	0	0.937139	0.664964	0	0.825354
XLOC_044106	0.534973	0.265229	0.843263	0.456299	0.454795	0.097439	0.544348	0.323178	0.157617	0.369831	1.8042	0.796631	1.10202	1.41575	1.07593	0.749466	0.968191	1.18922	0.731784	0.431165	1.17759	1.36598	1.09	1.22651	1.37955	1.59394	0.710976	0.933149	0.752232	0.640433	1.11495	0.863986	0.656153	0.576092	0.2075	0.465601	1.1122	0.894073	0.661403	0.893191	0.636216	0.645021	1.22718	0.730286	0.7633	0.596614	0.312313	0.705001	0.285147
XLOC_061865	3.76546	1.58582	4.51093	3.40846	3.85687	1.42891	5.85704	2.42375	7.56926	3.92112	8.8185	4.87526	5.94745	10.9107	6.68222	6.20214	6.6214	8.60053	6.85613	4.66259	8.44971	10.0455	7.58062	9.02296	13.0844	10.6254	8.7478	9.63845	4.72562	5.69947	10.0655	6.50305	7.67593	10.0822	2.58582	5.58792	6.89288	3.26237	8.53445	9.02268	6.32161	6.29778	9.99232	7.20626	7.75015	7.00266	4.84647	10.4007	3.38305
XLOC_071195	0.554186	0.271056	0	0.281014	0	0	0	0	0.327379	0	0.837219	0.205037	0	1.61339	0.575253	1.99118	1.02646	0.290502	0.854311	0.54929	0.586438	0.778233	0.49696	0.274489	0.331185	3.31316	0.91863	2.11883	1.1271	1.74343	1.00051	3.1096	0.65327	1.99572	1.03618	1.12323	1.96096	0.473365	1.79752	0.566244	1.18416	0.949885	0.769051	0.254792	1.58623	3.5004	5.64718	0.723112	1.49093
XLOC_096762	1.57252	0.56902	0.501838	0.787063	1.26269	0	0.157296	1.16004	0.186838	0.254242	0.645504	0.201568	0.589103	0.307798	0.466086	0.849309	0.526914	0.446591	0.190573	0.243347	0.879144	0.189648	0.282674	0.28835	1.23865	0.601463	0.166514	0	0	0.315916	0	0	0.469456	0.113905	0.659807	0.522878	0.982007	0.124258	0.876335	0.311332	0.73073	0.122171	0.260479	0.449627	0.270764	0.745698	0.141773	0.259634	0.609054
XLOC_086474	0.262978	0.74483	1.01865	1.15385	0.435468	1.13655	0.629952	0.074672	1.02211	0.839785	0.603838	1.19595	1.63237	0.701559	1.32964	0.971529	1.60479	1.07953	0.611283	1.15136	1.4226	1.36125	0.434689	1.15303	0.87692	0.66963	2.07206	1.29939	0.662739	1.14449	0.943776	0.6812	1.7266	1.15143	1.11212	1.16343	0.40799	1.12721	0.665839	0.771014	1.14177	0.893168	0.782606	0.822464	0.33963	1.75394	1.85112	0.471805	2.06623
XLOC_092942	1.62875	0.917157	1.14332	1.47139	1.81641	1.12874	1.38527	1.03588	1.66681	1.1387	0.785818	0.77051	0.607435	1.03654	1.61405	1.10977	0	1.62877	1.97781	1.43682	1.29765	1.35215	1.10638	1.18999	1.82008	1.69331	0	1.3583	1.37074	0.972845	1.08453	1.20295	1.04088	1.2895	1.45684	0.786107	2.23291	1.36382	0.578731	0.930552	0.756294	1.32908	1.49901	1.27609	0.864359	0.994712	1.57468	1.27991	0.48822
XLOC_102939	3.13522	1.62439	3.08291	1.99612	1.15338	1.08643	3.78831	2.64794	3.46928	4.89292	1.45393	2.04127	1.523	2.48466	3.46869	2.30549	3.06382	1.99079	2.61395	1.24893	5.28142	2.30678	1.89732	1.84125	3.00745	1.95365	1.28402	4.9826	2.77644	3.96872	1.89439	1.78963	1.77778	3.90182	1.47455	1.70203	1.17206	1.57819	2.85295	3.39703	3.26591	0.772149	1.94179	1.5638	1.21231	1.21349	11.8646	2.00754	1.42727
XLOC_132083	1.59533	4.62176	1.5175	3.09694	1.92033	3.54092	0.394607	3.79577	0.815867	1.34356	1.67156	1.82925	2.35174	0.932124	1.87639	3.00213	3.42303	1.60638	1.15241	2.85168	1.39592	1.09296	1.38733	1.97735	1.03593	1.49925	2.01997	1.50135	4.5859	2.32906	2.02942	1.43068	0.709411	1.08927	1.94884	1.2177	2.09893	1.60133	1.94164	3.36864	3.91978	1.55728	1.63153	2.92713	1.43721	1.88	3.046	2.01814	2.66798
XLOC_113437	3.61019	3.3616	4.35065	4.69882	3.87943	2.68686	1.33245	1.95567	4.13624	4.07766	3.62515	2.52879	3.04001	4.628	2.88451	3.52238	2.85324	4.52015	3.54272	3.1148	5.0997	2.84773	4.01278	3.38182	4.41781	4.07721	3.69916	2.98009	2.84758	3.34737	4.64486	2.11014	1.92102	2.6093	2.73397	2.41814	3.67772	3.68392	4.092	3.96296	3.8077	2.89142	4.00273	3.24735	2.88046	3.80922	2.50244	3.21803	2.28604
XLOC_128288	0	0	0	0	1.2951	1.03938	0	0	2.26278	1.83578	5.95875	1.82367	0	4.11682	0	0	0.043451	3.54885	4.0636	0	3.9193	0	3.8855	0.048364	3.44916	4.34567	0.025682	3.50221	2.46337	0	3.07623	0	0	0	0	0	0.029398	1.8868	4.55414	3.3123	3.36339	1.94119	1.02022	2.87428	2.39996	0	0	0	0
XLOC_125807	1.68166	2.53329	1.59944	1.50608	3.44869	2.34429	2.37924	2.3998	1.86396	1.6005	1.37164	2.21933	1.24205	1.86906	1.5043	1.91959	1.755	1.27293	2.06507	1.73647	1.59908	1.41685	2.22736	1.63571	2.26503	2.33941	1.53067	2.58507	1.37851	1.04848	2.20156	0.751444	2.05743	2.18095	1.80665	0.76344	0.738678	1.19661	1.2639	1.36048	2.11716	1.12295	1.71052	1.81121	2.47761	1.73853	1.33328	1.4194	1.4804
XLOC_109155	0.527789	0.231459	0.820819	0.650719	0.522452	0.287939	0.703793	0.822019	0.573747	0.749253	1.53936	1.0573	1.93336	1.14333	1.72179	1.35322	0.574183	1.5551	1.3856	1.51158	2.45011	1.43693	1.37475	1.30541	1.22597	0.951026	1.4882	0.76528	1.15421	2.28197	1.39444	0.476905	1.65666	0.774331	1.1986	0.76878	0.882989	0.704386	2.027	1.32124	1.61743	0.819922	1.23058	0.709808	0.710971	1.2167	0.366272	0.569618	0.959867
XLOC_137629	4.88427	3.14871	2.77066	5.89312	6.00166	3.19764	5.7426	2.96086	5.258	2.79939	8.96416	7.30185	5.886	5.51142	10.0016	9.0049	7.44168	6.58789	5.81277	10.1194	7.22836	8.22717	5.8844	8.08102	12.976	10.0194	6.96821	9.34831	7.2272	9.99643	7.5201	5.99626	5.16211	10.1067	7.39971	4.8926	7.87275	7.67905	10.3424	4.54778	10.0649	6.01349	9.78505	9.08038	13.6542	9.37224	8.67925	8.49631	11.3027
XLOC_121359	1.00122	1.04902	1.22965	1.38197	1.29175	0.990257	1.01809	1.41802	1.47405	1.3688	4.56292	1.25242	1.41155	2.73952	2.94206	2.31621	2.94405	1.85416	2.81689	2.24376	2.80471	4.08549	2.60793	2.97769	3.27447	3.88314	2.75447	2.46955	1.7611	2.60382	3.07496	1.4984	1.05968	2.03941	1.27662	2.64856	2.03638	1.57147	2.52905	2.39771	1.88119	1.7562	2.36559	1.92316	1.84457	1.55512	1.09194	1.97811	1.26754
XLOC_136611	0	0	0	0	0	0	0.11937	0	0.041971	0	0	0	0	0	0	0	0	0	0	0	0	0	0	0	0	0	0	0.126938	0	0	0.048687	0	0	0.122492	0	0	0	0	0.044935	0	0	0	0	0	0	0	0	0	0
XLOC_144544	1.51845	2.27238	3.67671	2.34632	1.8506	0.564125	3.37467	3.18571	2.64855	3.49071	6.45801	3.52958	1.60854	6.8054	2.69029	2.08818	5.29373	5.61087	4.30116	3.22575	5.54538	6.00961	3.89017	4.02703	5.5429	7.21617	3.14858	5.8328	3.18785	4.63296	4.0338	5.01234	2.97313	2.27424	1.92632	2.94178	2.64002	2.37263	4.98684	3.7714	3.63947	1.83372	4.98387	3.83115	2.89128	2.90167	3.64072	4.66772	1.79747
XLOC_156603	4.63956	0.862452	4.24322	3.45972	0.779505	0.217963	3.51649	2.93696	6.86785	3.34488	9.64026	5.6667	4.30598	8.49432	7.29113	4.03666	4.89152	6.77325	7.63492	4.8624	7.18716	9.9019	6.89232	6.91437	8.12276	6.66972	5.88111	7.69689	4.37326	5.52317	4.50363	5.79593	6.91072	6.22683	3.32133	4.22587	5.7347	4.86734	6.8886	8.98285	5.78668	3.92122	7.93992	5.16097	6.30444	3.74528	3.83804	7.52404	4.27838
XLOC_156730	0.446723	0.24712	0.11661	0.687323	0.437406	0.469092	0.322102	0.576141	0.071374	0.404623	0.767267	0.522571	0.604345	0.404349	0.793553	0.3741	0.152206	0.772281	0	0.432839	0.584184	0.804645	0.440267	0	0.522815	0.170343	0.18112	0	0.442033	0	0.302172	0	0.661725	0.29639	0.492766	0	0	0.113956	0.654604	0.56573	0.256152	0.421334	0	0.124354	1.29887	0.322695	0.160188	0.583084	0
XLOC_164317	0.077039	0.360258	0.318928	0.402886	0.173751	0.478404	0.14836	0.375114	0.087975	0.122626	0.200121	0.457666	0.796194	0.103796	0.33345	0.395311	0.59782	0.375518	0.310064	0.294887	0.174018	0.37429	0.297475	0.13661	0.148165	0.240311	0.544086	0.189223	0.25384	0.294349	0.114374	0.145647	0.299417	0.038909	0.465729	0.078373	0.219795	0.339302	0.396122	0.321634	0.226699	0.154957	0.253032	0.285033	0.156669	0.375929	0.324103	0.226937	0.269286
XLOC_145413	0.541563	0	0	0	0.124763	0	0.207038	0	0.252878	0.06187	0.376231	0.191224	0	0.325846	0.096113	0.224384	0.11272	0	0.411768	0.08708	0	0.297778	0.289118	0.362663	0.148627	0.064156	0	0	0	0.063877	0.301465	0.078379	0	0	0.188138	0.066483	0	0.062413	0	0	0.198564	0.131199	0.459554	0.210035	0.071209	0.061927	0	0.057538	0.085334
XLOC_162503	3.75293	1.68413	1.77799	2.06069	2.45381	0.630456	3.78943	3.24577	2.57512	1.30018	4.71548	1.8682	3.39141	7.51644	4.58843	2.91404	3.01893	2.48906	4.54974	4.70197	5.62082	6.89029	3.65233	3.6686	8.63398	8.00108	3.93386	4.59999	5.67921	3.19839	6.14844	5.21448	3.21002	3.48182	2.25988	2.2628	2.74393	1.43524	3.22973	7.06695	3.58939	2.38898	5.84879	3.1484	2.70983	1.51469	1.52182	2.85821	1.55053
XLOC_151924	1.19083	0.950577	1.15649	1.6168	1.58259	2.67344	0.566404	0.399237	0.659502	1.20427	0.717557	1.12762	0	0.73097	0.673864	1.27855	0.650846	1.82217	0.620423	1.19232	0.399788	1.26435	0.503342	0.195352	0.111195	0.578868	0.885027	0.150182	0.911641	0.536214	0.222929	0.69551	0.387922	0.874722	0.620631	0.26695	0.699127	0.469912	0.212093	0	0.197965	0.317161	0.980285	0	0.854529	0	0.576641	0.60363	0.641182
XLOC_194882	2.78161	3.62627	3.64141	3.21943	4.84483	5.13932	2.46799	2.51353	1.31863	2.42462	1.36459	1.4619	1.4136	2.09434	1.41111	1.15837	1.20457	1.50116	1.29603	1.22853	0.845127	1.09959	1.56862	1.48608	1.2963	2.87753	1.55288	1.56563	1.04923	0.748295	1.46359	1.2657	1.25364	1.41451	1.03267	1.15486	1.15524	0.858395	1.5301	1.49349	0.842403	1.14414	1.91	1.09428	1.32229	1.27618	0.681807	1.2605	1.34106
XLOC_185515	1.31778	13.6358	5.06705	3.71258	6.11605	9.26647	0.962009	9.22573	5.67773	12.4358	9.97346	6.88343	6.86123	7.17446	15.2059	10.9035	10.2503	13.5416	7.63119	7.59629	7.82181	7.03272	9.26697	6.5313	3.42422	6.10745	4.38348	3.527	15.3881	11.838	6.47749	3.85073	4.33987	3.67234	8.11421	11.3526	5.12679	9.88593	12.2774	6.9137	15.9229	5.46134	7.55429	3.33044	4.93698	7.64323	13.8624	5.55345	6.45585
XLOC_187742	0.253459	0	0.511479	0.505386	1.10546	0.952274	0.687259	0.473007	0.243895	0.395164	0.458291	0.462416	0.940296	0.66739	1.16427	1.03264	0.44068	0.203767	0.548266	0.894263	0.452413	0.133426	0.459787	0.342498	0.732345	1.47227	1.15823	0.901951	1.24195	0.841523	0.563899	0.664546	0.483211	0.849399	2.4561	1.08798	0.84114	2.02681	0.708414	0.130132	0.723782	1.31793	1.07367	0.374832	1.31336	1.20606	1.75607	0.474538	1.54416
XLOC_190718	2.04885	0.815407	1.61954	1.4493	2.14407	0.920907	1.9559	1.34539	1.8663	0.951952	1.47474	2.02711	1.63554	1.87906	1.36973	1.83076	2.01691	2.72011	1.50189	1.99835	1.4981	1.74745	2.31079	1.3755	1.57145	1.5097	2.73208	2.71785	1.10021	2.01911	2.35703	1.76566	2.46871	2.22252	1.33171	2.02052	2.25732	1.70827	2.7407	1.58421	2.45029	2.0053	1.92081	2.48244	1.93459	1.69149	1.81482	2.3159	1.95537
XLOC_193874	0	1.55755	0.466654	0.173155	0.053491	0.221889	0.343828	1.1142	0.204425	0.370832	0.115404	0.860627	0.862514	0.847698	0.693593	0.680945	0.37928	0.916571	1.40954	0.796999	0.896933	0.48158	0.355818	0.119241	0.604716	0.426204	1.13501	0.595122	0.188761	0.191266	0	0	0.134777	0.699137	0.11818	0.236246	0.640887	0.345267	0.970087	0.151714	0	0.388475	0.374392	0.296308	0.242367	0.228399	0	0.111237	0
XLOC_192206	0.77936	0.518054	1.19966	0.915948	0.924732	0.939088	0.459722	0.844311	0.77531	0.777262	0.743668	0.966584	0.699858	1.4044	0.859774	1.57056	0.477704	0.677233	0.468331	0.387874	0.532971	0.990002	0.799027	0.499249	0.840389	0.626732	0.597849	1.03883	0.77321	0.795107	0.967578	0.578387	0.88852	1.08336	0.429872	0.725793	0.782849	0.636461	0.708374	0.755461	0.456952	0.869453	0.748788	0.838185	0.927834	0.837962	0.40333	0.980948	0.696601
XLOC_192265	1.30728	1.62391	0.820988	1.03617	0.593804	1.19743	0.837406	0.498586	1.22843	1.6253	1.39273	0.870996	1.64113	2.41359	2.56791	0.742004	0.722572	1.04625	2.07204	1.78809	2.32218	0.982926	0.696495	0.885754	0.921552	1.96404	0.879133	1.28722	2.15169	0.8702	1.063	0.714988	1.5345	0.975855	1.36711	0.653204	0.584105	0.461934	0.744465	2.45232	1.31331	1.5641	2.06643	0.627668	0.726156	1.25436	1.71734	1.51563	0.285977
XLOC_176322	4.26304	4.53091	4.90617	4.07858	4.62957	2.55822	5.68129	3.18195	6.59171	2.32203	7.32536	4.84705	5.43516	9.80034	5.03433	5.3616	4.60898	8.68135	5.81015	5.30833	6.37297	7.46337	6.90073	6.86453	7.59138	7.8162	5.69699	7.29284	4.59682	6.91938	6.29321	5.53059	6.24403	8.77742	3.08145	4.06098	7.29368	5.61261	7.34291	6.53797	4.65643	4.59132	7.99978	6.51275	6.25894	4.8388	4.12835	5.42032	4.00253
XLOC_204886	3.02116	3.17088	4.12821	3.6305	2.13331	1.41349	3.90747	2.5539	5.11379	4.61949	8.0139	4.53964	5.89532	8.05496	5.98827	5.43099	4.91507	7.49815	6.1863	5.54758	6.9669	6.6459	5.96588	6.75948	7.15304	7.13289	6.71582	6.58927	4.53414	5.05335	5.99588	5.53687	5.10713	5.8264	3.18815	5.59353	5.38155	3.87357	7.03996	6.95043	4.981	4.50478	6.72822	4.62138	4.96593	4.58118	3.28298	6.33642	4.80095
XLOC_218561	3.54514	2.63286	2.22634	1.68821	0	1.88218	1.77973	4.7779	5.24856	8.36899	6.34781	11.394	23.0486	11.4123	10.2823	46.9592	10.4685	11.3075	7.79585	9.61925	34.0464	19.3746	22.6978	37.8347	40.0382	62.76	30.5488	78.4575	48.8232	81.4842	72.2852	84.9616	32.0228	51.4944	147.878	95.8704	108.831	48.8183	46.3796	40.6911	59.8651	85.4544	79.0653	33.161	94.8213	111.385	163.733	51.724	108.382
XLOC_227949	0.619456	0.467316	0.535185	0.629026	3.66663	0.897139	0.336408	1.3146	2.20056	1.13994	0.970926	0.704616	1.42592	1.30997	1.49852	1.72315	1.34579	1.58044	0.985535	0.485996	1.12024	0.525325	0.955768	0.192847	2.23122	0.876185	0.687068	1.45691	1.28854	1.87686	0.883748	0.522845	0.451985	1.10785	0.238302	0.499652	1.67661	0.495306	1.1606	1.31719	1.75452	0.651023	0.517286	0.752778	0.968118	0.396338	1.08676	1.83606	0.311649
XLOC_204773	0	0	0	0	0	0	0	0	0	0	0	0	0	0	0	0	0	0	0	0	0	0	0	0	0	0	0	0	0	0	0	0	0	0	0	0	0	0	0	0	0	0	0	0	0	0	0	0	0
XLOC_219773	13.0381	18.2622	8.04274	5.19873	7.57833	7.88814	9.55246	11.6159	9.29355	10.3884	13.5069	11.2722	8.55054	12.0444	12.1308	16.1374	13.1308	12.7758	9.70577	9.36504	9.97304	12.1465	11.3465	10.7838	13.3367	15.1817	10.7332	12.4133	12.5781	9.59096	13.2425	8.85155	9.1389	11.651	7.78165	8.70485	10.1885	6.58345	12.9338	14.0583	9.85188	7.58101	10.8988	8.39847	8.0257	9.54312	7.81171	9.9305	8.39198
XLOC_220825	2.09276	4.56177	1.81977	1.82551	2.87211	1.75977	1.17419	2.45207	1.17765	1.72248	1.83271	2.4068	2.90801	1.9075	3.35414	4.05616	1.68614	1.64839	1.1953	2.25725	1.27279	1.34627	2.28704	1.54332	1.16444	1.2612	1.49012	3.02672	1.94221	2.54508	1.6449	2.65154	1.78359	3.86686	1.45278	0.972608	1.19261	2.05488	0.763735	1.18093	0.8016	2.35824	1.12524	2.07779	3.01149	2.53838	2.04007	1.10543	3.77704
XLOC_255312	5.77812	3.75415	4.44087	3.75884	2.53325	2.37681	7.83864	3.80164	9.89993	3.59492	7.27356	4.71853	5.91964	9.21519	5.36577	4.21172	3.01759	7.68727	7.99983	4.12878	5.58652	6.00145	6.25674	6.14115	9.53142	6.15955	7.37562	6.703	5.01917	5.72579	8.90101	5.92692	6.69787	6.48837	3.70869	4.86189	8.31938	4.10516	8.14502	6.5537	4.79151	5.5617	8.92077	5.45489	6.67916	4.44601	5.36646	5.99722	4.09407
XLOC_255428	0.313461	0.62901	0.522859	0.326377	0.353734	0.557718	0.334189	0.549621	0.52669	0.530565	0.64537	0.487351	0.186008	0.667008	0.570502	0.539032	0.554176	0.589808	0.647763	0.661069	0.505341	0.734994	0.797617	0.704077	0.347439	0.520833	0.600771	0.750952	0.830188	0.506526	0.887167	0.605138	0.463593	0.302522	0.452184	0.512317	0.606291	0.331182	0.717908	0.68896	0.591347	0.523145	0.644233	0.507379	0.302237	0.458023	0.467831	0.585458	0.194976
XLOC_253575	6.22619	3.77303	2.11877	3.1491	4.62521	4.91532	4.22601	4.09866	4.17338	2.38857	4.48089	4.52353	3.31088	5.88047	4.16817	5.60434	4.00722	6.28289	5.15807	4.95027	4.36729	5.66432	4.55883	4.17242	4.79123	4.38105	3.1394	4.48758	6.00181	3.91187	4.24506	3.10925	4.36404	3.69518	2.21258	4.14062	4.63353	4.1813	4.05028	4.78101	5.90736	4.49147	4.39423	4.60801	3.92746	4.44369	3.96353	4.87749	2.78573
XLOC_246066	7.3344	6.51927	5.39366	5.62729	7.16553	5.09558	10.1235	6.30098	20.4511	11.0144	7.0464	6.43003	6.67044	9.19912	6.31981	7.3799	7.08932	7.71887	7.04082	6.34156	8.01288	7.44129	7.08261	7.27594	8.88598	8.18439	6.57103	8.66118	6.25694	7.03642	9.55804	6.18932	8.45716	8.98012	5.33776	6.13866	7.28934	6.19647	6.4478	7.48407	6.99184	6.90752	9.37053	7.6093	7.56287	5.44313	7.18417	8.03443	6.56496
XLOC_249675	0	0	0	0	0	0	0	0	0	0	0	0	0	0	0	0	0	0	0	0	0	0	0	0	0	0	0	0.096296	0	0	0.216714	0	0	0	0	0	0	0	0	0	0	0	0	0.199041	0	0	0	0	0
XLOC_248424	4.36636	9.55882	5.52601	5.14457	5.12323	5.66196	4.08349	4.24566	4.71706	3.05945	4.41309	6.85346	6.28526	5.63581	4.92	6.96749	6.34548	6.82054	7.04614	6.13172	6.8884	5.45335	5.84881	5.82881	6.29534	5.46308	6.86236	5.74579	7.74764	6.20606	6.26277	3.8938	5.57468	8.02416	6.67087	6.57537	6.6049	5.99387	5.79301	7.68978	6.94394	6.02729	6.02208	6.8549	7.11285	7.46211	5.9734	6.17743	7.66766
XLOC_253748	0.901035	0.824018	1.66092	1.39052	1.68025	1.75873	1.73534	1.38807	2.18556	1.31677	1.44276	1.41238	1.30231	2.16865	1.23531	1.45312	1.25296	2.2256	1.79522	1.08824	2.124	1.20975	1.3941	1.17522	1.43632	1.3103	1.31915	1.78007	1.16678	1.09496	1.43672	1.2911	1.14482	1.47649	1.96758	1.28944	1.62896	1.04899	0.84205	1.69388	1.32903	0.813314	2.22507	0.934132	1.35812	1.10037	1.5207	0.575207	1.07361
XLOC_275426	1.94273	1.35061	1.09353	1.28841	0.584568	0.337766	2.0641	1.17064	1.90851	1.10698	3.9907	1.5646	1.58135	3.83119	0.63766	2.52855	1.26979	4.24639	1.03864	2.02927	1.05155	3.35147	2.74107	2.93216	2.15046	3.5708	1.13519	3.52325	1.28872	1.83783	3.3524	2.1559	1.36346	1.46076	1.20042	1.64717	4.55567	1.36652	2.94218	3.18236	2.21192	2.53836	1.51729	2.51854	2.58004	2.00486	0.504868	1.81282	0.908925
XLOC_286816	0.092533	0	0	0.264207	0	0	0	0	0.095078	0	0	0	0	0	0	0	0	0	0.160967	0	0.369458	0.169355	0	0	0	0.180711	0.191083	0	0	0	0	0	0	0	0.107406	0	0	0	0.093087	0	0	0.095733	0	0	0	0	0	0	0
XLOC_286831	16.854	14.5756	22.2659	18.3219	16.6284	10.7314	26.9546	17.635	26.5899	15.6805	29.8087	25.981	27.5337	36.4577	23.3872	29.8596	24.6357	34.9058	23.7743	23.9435	25.7622	32.3321	29.423	29.7867	32.452	33.3052	31.2828	33.2465	26.2641	27.9714	31.0541	28.2305	30.5102	29.4824	17.1301	22.1508	32.8939	21.3747	31.0143	32.9797	23.4382	25.5192	32.4575	27.0115	31.1077	25.7289	22.6373	29.4816	17.5863
XLOC_265549	1.9942	3.28785	3.17728	2.02339	1.3012	1.23943	3.80902	3.3249	1.91582	1.11328	8.85578	5.18892	7.15	7.79922	6.87061	4.32432	8.30023	6.95387	7.34695	7.14914	7.94788	7.43378	8.63391	7.37491	8.31592	9.7303	7.02206	7.08984	5.09133	7.37091	6.74382	5.65029	5.89408	4.44831	5.54453	3.94768	6.68693	3.52577	9.30402	7.83446	5.14648	4.70571	7.1181	6.85791	5.67036	2.80811	3.67206	6.48781	5.02352
XLOC_265550	1.67969	0.409864	1.06352	0.781912	0.434625	0.183053	1.07186	0.510715	1.88393	0.242165	2.03427	1.46132	1.43097	2.3795	1.2564	0.626412	1.15829	1.6617	1.46646	2.21616	1.622	1.70577	1.33616	1.52398	3.09296	1.56503	1.67836	1.29683	0.660165	1.73864	2.52173	1.9983	1.57191	1.04821	1.13351	1.18362	1.79077	0.458291	1.09113	1.72702	0.936795	1.27587	1.94093	2.33144	1.41784	1.01935	0.794605	1.32648	1.5982
XLOC_262897	9.59647	9.63886	10.1641	9.57179	11.8585	6.88293	15.8495	10.2676	16.6872	7.83355	17.5676	15.8423	17.0043	23.3852	18.5093	18.1804	17.6158	18.8995	15.9159	8.78017	15.0859	17.289	17.3168	18.7373	20.4802	21.1435	18.5413	13.4781	16.961	17.2848	0.185289	14.5656	16.8925	19.0586	13.0701	14.5028	16.9597	14.4567	18.5575	21.4336	14.7481	14.9552	19.8863	17.8788	18.7532	15.5598	10.6002	18.0561	14.5765
XLOC_280040	0.400489	0.55678	0.48998	0.384527	0.400112	0.251474	0.875243	0.88516	0.135861	0.278936	0.388399	0.317187	0.404594	0.239963	0.410408	0.692138	0.548921	0.650978	0.123374	0.219759	0.411874	0.41079	0.128393	0.401298	0.427112	0.446048	0.54189	0.357368	0.472057	0.804566	0.343745	0.368835	0.404061	0.290538	0.337775	0.536648	0.263143	0.259046	0.327677	0.78129	0.645524	0.106899	0.075045	0.122406	1.2092	0.527126	1.14965	0.608444	0.156746
XLOC_264037	3.30941	1.42765	3.51175	3.97646	4.63676	2.56074	2.83771	3.87146	5.0752	1.93417	1.64495	1.63699	2.55436	3.33619	5.27068	5.1943	3.73624	2.96956	1.909	1.59323	3.88973	3.3186	2.63908	2.47359	4.03218	2.86311	2.64673	1.34092	2.67479	3.82751	3.53352	2.5755	2.91561	3.11095	1.45089	1.88424	1.87198	3.75563	1.99997	3.46756	3.77874	3.31396	3.05784	2.31259	3.34101	2.22577	7.07132	3.86559	1.77477
XLOC_282492	1.21554	1.14343	2.43493	1.76342	2.66991	1.5547	2.86527	1.34996	4.76907	2.75035	2.89037	1.45004	1.37437	3.59994	2.56825	1.48063	2.55372	2.48928	3.19991	1.27282	4.78409	3.68302	3.78117	2.55159	4.17929	4.52294	4.0468	3.04356	1.71508	2.12973	4.21954	1.41548	3.78532	3.20142	2.25449	1.10038	1.45725	1.36862	1.70107	3.67228	1.73537	1.8615	4.82604	3.74067	1.01178	1.75315	1.94117	2.42509	2.21026
XLOC_291893	3.6974	4.31122	1.72283	1.61762	5.76943	3.79338	2.19222	2.58756	5.40173	2.30752	2.7683	3.19249	3.41749	3.23785	2.75899	5.15898	2.85378	2.59477	3.63745	2.96718	2.77146	3.7212	3.21921	3.66885	3.11899	3.68477	4.5624	3.26986	5.14322	3.06354	2.85272	2.28909	2.95719	3.01195	2.54821	3.27884	1.89202	2.83017	4.09753	3.26611	3.72786	3.10116	2.79999	1.86357	3.23775	2.98462	5.34187	3.3542	4.78219
XLOC_276548	12.84	6.79126	12.3259	12.4642	15.1686	9.51283	12.7274	7.35583	21.0614	9.93539	19.5456	16.8674	15.5578	26.2551	21.0886	13.0715	18.1729	24.8935	21.005	14.7998	26.0515	21.2571	19.7432	21.6052	29.8862	25.8419	20.9046	22.458	17.2486	22.645	23.2564	17.3352	19.8538	20.4148	13.1104	17.9542	21.0572	10.9323	24.8977	24.8155	20.3045	17.5052	25.7601	18.2424	19.8361	13.401	9.52885	19.9994	17.4453
XLOC_291644	8.66172	9.45011	10.5526	9.87666	8.32774	7.29746	12.6618	9.88695	12.2219	7.12136	19.4964	12.7278	12.239	21.6944	15.9903	16.2262	15.2368	17.2953	13.8526	14.3952	11.0201	15.7093	14.4355	16.3258	20.9389	21.64	14.5699	16.3422	11.7959	12.8855	14.2239	12.1237	11.4213	17.8351	8.75298	13.8199	14.0228	10.4524	14.6517	17.4222	12.064	11.242	16.5677	10.9234	12.8422	12.7868	13.2223	15.6687	14.1288
XLOC_277145	0	0	0	0	0	0	0	0	0	0	0	0	0	0	0	0.128385	0	0	0	0	0.20948	0.107669	0.088388	0	0.251836	0.298499	0.110799	0.113697	0	0.115493	0	0.129908	0.12714	0	0	0.226312	0.481639	0.098719	0	0	0.108669	0.211029	0.204495	0.120721	0.424663	0.097684	0.095647	0	0.282381
XLOC_265485	0	0	0	0	0	0	0	0	0	0	0.642599	0	0.300751	0	0	0.190933	0	0	0	0	0.455957	0	0	0.222058	0	0.325697	0	0.172758	0.388236	0.229522	0.597313	0.406373	0	0	0.380866	0	0.217701	0.152716	0.662189	0	0.164065	0.842407	0.154303	0.358272	0.174698	0.145815	0.361305	0.207843	0.695523
XLOC_279599	2.68187	1.96671	3.78188	2.86521	3.41147	3.17173	2.95459	3.46376	2.54714	3.32025	3.32142	2.51202	1.78993	4.11384	2.66538	2.76347	2.23225	2.74548	4.12096	2.39855	4.17784	3.28454	3.14677	3.89412	2.15393	3.10981	3.92714	3.15778	3.14576	3.52844	3.83117	4.08327	3.43004	3.34648	3.67704	3.40128	3.69761	2.38012	3.01917	3.49917	2.72996	2.93257	3.63877	3.57118	3.42304	2.79605	2.24636	2.03093	4.89153
XLOC_266955	1.32773	2.51835	1.25417	0.744507	0.506165	0.568752	1.4327	1.5971	1.72915	0.775195	4.07094	2.18161	1.83478	5.07793	2.32881	1.20478	1.78477	3.28978	4.27867	1.77789	3.23131	4.9054	2.87448	2.8979	6.56631	6.05957	3.1485	4.05016	1.4569	1.37872	4.71316	2.61601	2.37195	1.90148	1.40591	1.77354	2.07808	0.824185	2.34036	2.33087	0.92156	1.34396	3.75081	1.55139	1.6976	0.407887	0.903265	1.39139	1.25817
XLOC_275105	3.78744	4.21987	3.37193	3.14353	5.19763	2.39305	5.08589	4.58276	3.8489	2.13189	9.95836	6.99916	6.87201	12.566	9.51562	11.8939	9.30316	10.6719	6.57533	6.52685	9.33538	8.65351	8.98009	7.99408	9.50473	11.1043	7.32021	8.93294	6.06122	11.5199	9.91017	8.54183	6.17732	8.15318	6.42749	6.27063	10.279	5.67493	11.1068	7.42868	7.82343	8.90925	9.15633	5.21617	5.99303	8.19138	7.87573	7.98396	7.88972
XLOC_291177	2.03962	2.02204	2.30805	2.58248	3.34304	1.36089	3.80087	2.21934	4.46359	3.11354	6.44322	4.58836	4.20166	8.08566	5.26471	4.62323	5.22737	7.43001	4.09484	4.17572	5.55796	6.18364	5.21317	5.00674	8.265	6.24227	4.47804	5.69152	2.67859	5.66941	6.75176	4.31407	5.40049	4.47421	3.15029	3.049	4.8123	3.4036	5.80684	7.59022	5.16993	3.69713	5.76949	4.44212	5.08289	4.46449	3.32005	5.2109	4.8885
XLOC_328023	1.4158	0.589663	0.734071	0.656966	0.585185	0.412663	1.02846	1.51702	2.03835	0.973982	0.984693	0.68837	0.969728	1.363	0.915363	0.751504	0.76442	1.08646	1.05382	1.0275	1.27508	1.05539	1.68883	1.77757	0.844565	1.35263	0.66852	1.41851	1.68793	0.799704	1.2529	0.84759	1.57829	1.21833	0.830586	1.27546	0.774321	0.986616	1.96425	1.65666	1.49317	1.28128	1.29787	1.27203	1.0805	0.986362	0.987635	1.39857	0.543787
XLOC_297367	3.88754	2.8989	4.57796	4.20766	2.86827	2.4101	4.84164	3.5888	9.07074	4.07637	9.71998	5.31674	5.43348	9.97241	5.81516	3.70927	5.49866	7.53031	6.70588	6.21224	6.59589	8.37009	7.0824	7.04527	8.53027	10.4048	6.55072	7.71105	5.01404	4.6346	7.30304	8.60632	6.15646	5.35765	4.23808	4.83607	5.73102	4.8045	7.1089	4.44838	4.14794	4.97535	8.30673	6.2379	6.10696	3.87718	3.59835	6.31725	3.36835
XLOC_298595	0.990939	0.770809	1.32709	2.00301	0.80434	1.30502	1.22581	0.87753	1.56509	1.32435	1.56502	1.42898	1.88876	2.16368	1.29269	1.42433	1.4393	1.35761	1.9983	1.41742	1.61907	1.67754	1.6843	1.72383	1.8063	1.41879	1.68434	1.97655	1.13816	1.31714	1.48892	1.33173	1.51613	1.63892	1.50754	0.987877	1.33129	1.28374	1.34439	1.20724	0.996631	1.90469	1.65707	1.37918	1.82785	1.04411	0.767101	1.52442	0.850342
XLOC_307446	0.436004	2.80013	6.83696	4.4627	0	2.85991	0	1.82127	0.806211	3.31957	1.67001	2.60148	2.07065	0.869567	0.848638	2.20143	1.59893	3.52049	3.30334	2.38439	2.00702	0.62283	2.48181	1.30714	3.41818	1.49692	3.68241	1.31127	4.32162	0.798579	3.00865	1.9586	1.40168	1.63725	1.9706	0	1.36658	0.30103	1.975	0.762082	0.963552	1.07567	0.191258	1.91125	1.3394	0.209082	0.294064	0.863743	2.07837
XLOC_310522	3.84233	2.37511	2.15213	2.95528	1.55523	0.720252	3.30471	3.78083	5.9594	2.20679	3.60008	2.41894	2.48152	3.9527	3.17847	2.1378	2.20918	3.98821	3.47383	1.93586	3.26561	3.03807	3.36923	3.48147	4.1675	4.44269	2.53798	4.39564	3.64497	3.82139	5.2077	4.50637	4.03859	4.67977	1.91278	1.7889	4.36351	1.81454	3.10188	4.83924	3.09892	2.62731	3.51569	4.26518	4.63453	2.4312	2.44734	3.28412	1.95858
XLOC_327542	1.23692	0.216802	0.958336	1.21371	0.52578	0.576045	2.64212	1.50044	2.46689	0.962235	0.732387	0.52479	0.406051	1.22657	0.506658	1.2781	0.563146	0.513661	0.581231	0.59234	0.501646	0.773284	0.929987	0.536509	1.28513	0.432334	0.526721	1.3149	0.755331	1.28327	0.971625	0.478947	0.839372	1.05498	0.432008	0.201727	1.06902	0.502886	0.706467	0.449289	1.18927	0.512115	1.14191	0.427784	0.812672	0.521437	0.34726	0.875435	0.250524
XLOC_303113	1.86912	0.305805	0.869092	1.06177	1.32858	0.189945	2.24951	0.686636	1.68138	0.69214	1.2588	1.16195	0.941672	0.975902	0.908866	1.24947	0.919567	1.13072	1.56613	0.66845	1.35938	1.30217	1.0985	1.64401	1.77684	1.34429	1.46982	1.50361	1.21928	1.34888	1.90022	0.798979	2.26452	1.98799	0.696811	1.468	2.0037	1.40611	1.29361	0.945446	1.59001	1.69737	1.32241	2.07647	2.01	1.16111	1.55531	2.25615	0.98055
XLOC_339344	10.0999	1.41984	5.10542	4.82155	6.66183	1.88641	20.3234	2.6402	21.5264	3.78943	8.85383	6.15059	6.96563	14.7343	8.02415	7.44488	5.13505	11.196	8.19768	5.06051	7.00609	12.5309	7.57517	9.2851	14.5008	11.7275	8.02896	11.8981	3.8827	7.73741	7.50729	9.62879	10.6806	9.72785	1.93667	7.4685	10.6751	8.35535	8.45841	11.5397	6.09544	9.67043	14.8215	7.77369	9.61196	6.60959	5.29146	11.7718	3.38679
XLOC_356499	6.76787	7.38971	7.46368	5.79167	5.20212	6.14278	6.3109	5.51731	8.95019	4.76355	9.51481	6.93244	4.73883	9.77384	7.70334	6.89966	6.76624	11.5689	8.90408	10.4871	8.4263	10.6558	7.46959	10.0105	11.0326	10.73	6.81916	8.53877	9.22252	7.6276	10.7534	5.76273	8.05246	8.56845	6.47813	8.48784	7.38305	6.38699	10.3954	12.6742	7.80886	5.77081	9.52903	7.74106	9.44965	6.91613	7.72819	7.84284	5.5457
XLOC_339113	2.10069	2.12631	2.55341	2.28849	1.78065	1.68696	2.35653	2.29544	2.59106	1.83931	2.45137	2.81931	2.63767	2.6547	2.51252	2.30161	1.9395	3.34347	2.7241	2.70672	3.15829	2.5715	2.77893	2.88295	2.52865	2.88762	3.40501	2.41799	2.59426	2.78466	3.33583	2.7174	2.98149	3.04163	2.42897	2.49386	2.79191	2.08273	3.15696	3.04683	2.31638	3.13279	2.73876	2.69224	2.52979	2.75328	2.14249	3.61201	2.41105
XLOC_346504	0.294448	0.713042	0.030065	0	4.47649	2.13127	0	0	0	0.064447	0	1.91415	3.32191	0.352763	0.521515	0.958656	4.50712	7.64601	1.30858	13.9407	0.692949	0.269452	0.877747	1.10538	0.107414	0.093198	3.51974	0.285819	9.28299	1.79415	0.110992	0.361031	7.66885	2.22625	19.2787	2.18966	6.62651	32.2648	0.941182	0.769555	7.49951	5.53877	0.92743	4.6579	5.30327	27.3623	9.33295	1.08675	28.463
XLOC_343362	17.9502	18.6121	14.871	13.6049	9.45476	6.78636	13.0482	10.2974	18.3855	8.151	8.86943	9.39624	12.6532	14.3694	9.77609	13.2696	8.65996	16.8831	16.428	9.77194	13.0928	11.562	13.3544	14.6031	18.2126	21.4971	15.9037	14.963	17.1983	12.5386	13.545	10.9908	9.769	15.8204	7.03847	6.37155	15.2045	7.56065	18.0049	17.0726	12.3222	8.08116	17.3492	9.11837	14.1245	5.74947	13.1346	11.1724	6.94031
XLOC_355913	0.037267	0.812444	0.336652	0.446822	0.170973	0.42804	0.127279	0.368386	0.080991	0.404323	0.332744	0.626753	0.813337	0.18573	0.605725	0.557689	0.391555	0.283673	0.375937	0.816178	0.218982	0.334932	0.36253	0.071493	0.163319	0.282232	0.867657	0.222981	0.111925	0.588228	0.628243	0.168561	0.708492	0.339517	0.819038	0.436656	0.50776	1.15624	0.298913	0.140794	0.542049	0.834745	0.547916	0.375978	0.617702	0.134075	0.800581	0.003533	0.186298
XLOC_333825	28.7963	13.4694	24.3812	21.0596	16.7421	11.0665	34.0322	17.7805	32.3885	18.6422	41.6103	31.2549	28.8539	37.3815	32.1264	36.1917	35.9575	34.2415	30.3107	30.5122	38.1093	34.8594	35.7712	41.9202	39.9745	42.3468	34.0098	41.0404	27.0538	32.9323	34.2609	26.666	34.9656	33.2403	23.7607	30.0606	35.1286	27.96	40.7866	40.7681	35.0307	31.6199	42.2525	38.7632	37.0371	29.5292	25.6869	39.8493	25.0945
XLOC_348815	9.39844	1.55367	9.58593	7.28172	5.68314	1.57265	16.8667	4.56658	15.6706	5.72986	17.8016	9.00747	8.48192	19.7895	11.214	11.2253	12.4397	16.3908	14.6219	7.70886	14.1679	15.1421	10.7794	14.504	22.6743	20.6163	15.7774	21.5044	9.88076	13.097	16.5897	16.4414	14.3845	15.6827	6.1643	9.93614	18.1824	9.02638	14.008	17.9714	9.25096	11.6032	22.1391	15.419	13.3446	8.96742	7.27239	18.2649	5.34075
XLOC_356925	5.30658	3.02566	3.52671	3.94378	5.61517	2.98853	6.9511	3.81823	7.13007	3.23031	5.1482	4.64421	4.52682	6.3452	4.25778	4.47921	5.22393	4.64611	3.62123	4.33951	5.78139	5.85982	5.3869	6.20755	7.15351	5.06879	4.90226	5.19259	4.68963	6.15132	4.44139	4.63588	5.09822	4.72625	3.63065	4.8732	5.61488	4.53321	4.92145	6.35777	4.01851	4.15284	5.2153	6.09419	5.26573	5.35993	4.77154	5.08338	3.95232
XLOC_348493	4.07327	0.816061	2.84664	2.93324	3.72206	1.11793	8.23833	1.87471	1.78842	1.18289	18.484	8.23101	5.31691	19.9108	10.7974	10.8668	9.26304	14.1435	9.56189	8.01302	10.0507	16.0421	10.5311	12.1623	15.2118	16.2762	7.31796	12.2793	5.04291	6.97646	14.543	10.7326	9.12304	7.65677	2.69761	6.68272	10.6976	5.61646	13.7214	8.42512	7.15508	5.3011	15.5807	5.36485	11.6265	6.18455	5.8533	10.8091	5.22743
XLOC_333167	3.24058	1.35969	3.52763	2.77708	5.82229	3.31773	4.12021	2.26038	6.40973	2.12451	3.00213	1.85689	2.11122	3.34226	2.27706	3.05281	2.19532	2.48622	3.50577	2.34894	3.13575	4.09401	2.59604	2.83059	4.37466	3.46914	2.95844	2.62064	3.0568	2.44167	3.12026	2.58893	3.06515	2.99419	2.4007	1.92394	3.57298	2.0491	2.66886	2.95607	1.99206	2.12396	3.38484	1.5604	2.04994	2.39452	2.04266	2.50731	1.37848
XLOC_338955	6.68367	2.09754	5.96722	4.39449	5.24467	1.73472	6.51048	4.90646	7.67644	3.81206	9.0618	8.93546	10.7533	10.0111	12.1263	9.65953	7.48822	9.59339	9.66714	7.12458	12.2284	8.6913	9.94931	11.136	10.5925	10.4123	9.06389	8.96147	10.1313	9.94765	9.6395	8.42771	10.6613	13.8404	7.86082	11.4051	10.6791	10.3842	9.69044	12.8472	9.33334	11.9278	10.4596	12.0506	12.4953	11.9893	11.0477	13.5422	5.36561
XLOC_369243	0.755216	0.251469	1.08886	1.20946	0.676258	0.149208	0.601174	0.315627	1.57072	0.297391	0.283107	0.316774	0.524325	0.869492	0.436411	0.682747	0.308766	0.580365	0.724878	0.357627	0.575728	0.668107	0.691668	0.514877	0.742819	0.583215	0.466914	0.932423	0.608985	1.05362	0.729785	0.591644	0.666888	0.775875	0.252991	0.213864	0.500125	0.258759	1.0638	0.667595	0.683508	0.698155	0.715629	0.723406	0.544353	0.381782	1.00231	1.3574	0.30865
XLOC_375392	0.074938	0	0	0.017387	0.066287	0	0.068783	0.035546	0.193381	0.063391	0.424384	0.050746	0.096441	0.433359	0.177256	0	0.109643	0.14308	0.221293	0	0.345613	0.433067	0.301154	0.097629	0.907487	0.614899	0.018173	0.238227	0.110833	0.270044	0.47691	0.52842	0.099904	0.106556	0	0	0.128696	0	0.191156	0.066664	0.073085	0.077931	0.5406	0.048812	0.038815	0	0.049143	0.066834	0.046827
XLOC_387684	6.37315	6.97937	5.39445	5.69156	5.97001	8.53781	8.54584	6.20916	7.94573	4.53928	6.92014	5.20817	0.616061	0.73416	0.657556	6.5774	0.467491	0.945759	6.79995	5.78016	0.721439	0.932938	0.293358	0.475318	4.66671	6.10344	0.314749	9.15702	0.661899	0.651699	0.773571	0.524926	6.30927	0.822348	2.4703	5.7028	0.650049	6.6045	0.797507	0.9417	0.729865	0.444554	0.842574	0.919008	0.466522	0.634573	5.37042	7.46584	6.62187
XLOC_364871	1.5468	2.40473	3.28927	2.45524	2.72617	1.38561	1.86206	1.53744	1.72584	2.16953	1.83071	2.97146	4.42755	2.85365	1.51715	2.05641	2.4137	2.11226	2.34381	1.79749	2.187	2.49517	3.05836	3.48873	2.73596	3.92586	3.2271	2.29813	3.37661	2.32213	3.18638	1.21502	2.58553	3.46188	1.94254	1.5022	2.061	1.82769	3.82912	3.06016	2.18249	1.95604	2.47627	2.84319	1.54102	3.02169	2.68881	2.2172	2.51185
XLOC_380228	5.1602	5.67915	0.34453	0.060797	4.62116	4.96572	6.45916	7.94261	11.7384	8.93665	11.0732	8.79111	9.77094	10.6736	9.79	9.91501	8.65495	10.251	10.1683	7.77388	11.401	9.38109	8.26041	9.0995	11.4122	10.9455	7.98393	10.3524	8.63944	10.3361	9.04716	9.2394	9.66738	7.98893	6.20287	6.52327	10.2941	6.76889	9.25811	11.0191	6.6614	6.224	10.5576	8.18705	7.57393	7.97299	6.15233	9.54817	5.54795
XLOC_556926	0.211864	0	0.196871	0	0	0	0.097556	0	0.697615	0	0.196691	0	0	0	0	0	0.181365	0.204973	0.182407	0	0	0.195831	0.052013	0.170488	0.235236	0.202751	0.215818	0.333962	0	0.089924	0.482128	0.246875	0	0.204551	0.245874	0.437713	0.236447	0.211708	0.084405	0.720369	0	0	0.286864	0.222511	0.81594	0	0.657652	0.192126	0.671949
XLOC_577642	0.182463	0.199753	0.045836	0.063314	0.057146	0.099863	0.661206	0.272877	0.158249	0	1.19976	0.545843	0.84411	1.483	0.807975	0.23319	0.370066	0.704858	0.286557	0.397165	0.624967	0.86281	0.496369	0.498099	1.07945	0.830855	0.146626	0.451665	0.484703	0.950837	0.727291	1.00609	0.305767	0.712869	0.083801	0.377425	0.829504	0.135349	0.819633	0.510992	0.213637	0.590896	0.714471	0.17026	0.81626	0.425078	0.469329	0.742207	0.090698
XLOC_574417	1.55388	0.503428	0.608366	0.571838	0.59515	0.320271	0.731363	0.593586	0.896499	0.104985	0.314453	0.543266	0.749115	0.790425	0.598133	0.911197	0.661098	0.574174	1.16129	0.547881	0.660091	0.91877	0.81024	1.00926	1.00751	0.632105	0.448344	0.864453	0.480461	0.805214	0.650863	0.519176	0.495077	1.50616	0.740041	0.631388	0.616227	0.577376	0.616606	0.582134	0.331849	0.703029	0.91651	0.804452	1.39658	0.185445	0	0.889673	0.452604
XLOC_566433	2.0573	0.939956	0.798376	0.656833	1.60287	0.507657	1.12153	0.946474	1.09004	0.449682	1.17229	1.03624	1.49279	1.19797	1.14339	1.33993	1.79574	1.18585	1.22381	1.2835	1.10729	1.78511	1.13451	1.48336	1.6184	1.24756	1.56262	1.61482	1.63976	1.68244	1.41464	1.12772	1.50788	1.3747	1.59637	1.54211	1.29613	1.19237	1.93438	1.80824	1.18553	1.53189	0.970743	1.73376	1.48129	0.953259	1.5311	1.09134	1.06862
XLOC_733007	0.549793	0.482087	0.382605	0.634731	0.546976	0.500276	0.447493	0.423615	0.504103	0.247376	0.11815	0.093308	0	0.194532	0.162329	0.188985	0.170428	0.117027	0.274333	0.1526	0.12473	0.177757	0	0.254921	0	0.249268	0.118251	0.293374	0.260916	0	0	0.211213	0.21144	0.392808	0.255087	0.325368	0.371385	0.249648	0.32006	0.273701	0.079388	0.272499	0.092189	0.27781	0.196131	0.212024	0.193195	0	0.440113
XLOC_746163	2.4853	0.834847	1.6873	1.52907	2.66246	1.52863	2.47012	0.979466	3.9388	1.24786	1.34449	1.00787	1.30035	1.79541	1.26849	1.4962	0.855954	1.60763	1.38449	1.20739	1.44675	1.70299	1.26443	1.2076	2.05509	1.80269	1.53441	2.11305	1.57306	1.67665	2.32562	1.45998	1.44296	1.84573	1.3256	0.873416	2.34594	1.50298	1.51765	1.4902	1.3434	1.29356	1.88352	2.16769	1.69484	1.38646	1.17175	2.09381	1.2763
XLOC_409267	0.798637	0.225231	1.15111	1.01505	0.403464	0.323602	0.770886	0.881892	0.203664	0.661029	1.01443	0.867904	1.69743	1.06755	0.466145	0.942857	0.605459	0.562158	0.730252	0.333644	0.778834	1.27009	0.601024	0.533849	0.853042	0.433799	0.863993	1.25921	0.236784	1.4438	0.133389	0.281175	0.616544	0.585933	0.662624	1.38847	0.596698	0.536244	1.08808	0.977357	0.357289	0.624895	0.620207	1.13618	0.558403	1.22928	0.74901	0.647312	0.502185
XLOC_413000	0.756943	0.935069	0.581401	0.887615	0.951746	0.523798	1.22244	0.72027	1.16539	0.150312	1.157	0.883026	0.407077	0.634895	0.602186	1.23747	0.49583	0.870979	0.775423	0.611346	0.247943	1.43974	0.820779	0.889469	0.419365	1.02734	0.606402	0.758419	0.198245	1.10097	0.851882	0.821489	0.707424	0.995494	0.983953	0.085296	0.840552	1.44622	0.223917	0.440917	0.955401	0.602017	0.943673	0.489142	0.686554	0.987518	1.03658	1.05859	0.578194
XLOC_400890	1.9878	1.47794	0.984095	1.50679	1.14657	1.64532	2.20117	1.42502	2.55621	1.47991	2.11875	1.35766	0.829717	2.48078	2.18812	2.09363	1.05061	1.97182	1.79103	1.21043	2.04535	1.43125	1.99195	1.42698	2.46657	0.854781	1.7426	1.87489	1.98951	1.79255	2.28946	2.17708	0.873609	2.64645	1.74736	1.53811	1.49627	2.05962	2.31906	1.39823	1.6928	1.53566	2.303	2.45065	2.05842	1.70499	1.88785	0.904704	1.48079
XLOC_416771	4.07876	1.10555	3.94477	2.91699	2.48048	0.631152	3.61524	1.52768	6.6577	3.25517	10.0115	4.80885	8.56944	15.4124	5.45889	4.76186	5.40364	8.99469	7.73922	4.61364	8.40013	8.1754	5.24263	5.67248	12.805	10.2071	6.93225	11.2189	5.94643	7.11259	8.51962	12.553	8.11998	7.93611	3.39759	5.77485	9.77345	5.02088	9.33113	7.57583	4.09637	4.98857	13.2357	4.88731	8.40027	7.32067	5.84258	8.20294	4.20215
XLOC_391184	1.42666	1.7531	1.26985	1.71814	3.09845	0.663402	2.31312	2.49111	2.76034	0.86776	1.92062	1.98945	1.81651	0.907607	1.1386	2.07851	0.652165	2.52933	1.52558	1.51911	1.80794	2.05767	0.681236	1.7828	1.58101	1.48762	1.42705	1.61652	1.02019	1.6249	2.23051	1.2331	1.3064	1.74142	1.40456	0.485721	1.64664	1.18075	1.41792	2.11214	1.11154	1.39406	1.21527	1.51516	1.77832	2.47638	1.57087	1.42569	1.52706
XLOC_404188	0.758334	2.00686	1.2042	1.01692	0.581347	1.14595	0.863693	1.2909	1.0863	1.01959	0.890161	0.979692	0.496849	0.338101	1.2233	1.43125	0.869276	1.23432	0.878115	0.931262	0.826991	0.772022	1.23637	0.735137	1.02253	1.25514	0.444103	1.15882	1.50739	0.774284	0.64201	0.643343	0.522185	0.902944	0.539204	0.509846	0.374448	0.700403	1.08419	1.06631	0.860903	0.674015	0.732271	0.95838	0.562177	0.873243	1.30243	0.574252	0.874027
XLOC_398232	0.261266	0.345753	0.718889	0.474607	0.343686	0.398424	0.588207	0.532441	0.491564	0.640689	0.324101	0.275625	0.05477	0.386012	0.351488	0.385426	0.541159	0.46735	0.487231	0.292355	0.420388	0.390986	0.305473	0.410943	0.393284	0.412768	0.606258	0.478766	0.359457	0.19164	0.15928	0.415128	0.174841	0.263239	0.535577	0.164532	0.071925	0.133986	0.506506	0.35816	0.036668	0.378357	0.636311	0.142053	0.409227	0.236609	0.451673	0.269171	0.122546
XLOC_454906	9.44889	17.6206	21.7286	19.6293	5.01367	7.8985	10.1394	16.2636	9.53224	8.85093	7.35015	12.985	9.55652	8.7967	9.4225	10.5837	8.86457	10.6553	12.3405	10.0315	9.64856	9.77273	9.58372	9.62898	11.9505	9.64685	12.4352	8.84257	9.83481	9.36013	10.5793	8.41338	10.6843	9.51366	8.5877	9.93051	9.62622	9.9641	10.5828	11.0231	8.54343	9.22181	8.84353	9.65512	11.4395	10.0877	9.31252	11.6464	10.93
XLOC_459747	1.83999	1.65762	1.977	2.33536	2.70941	2.18666	0.126492	0.124358	1.65039	0.510315	1.30936	2.25026	1.93922	1.81423	1.97284	2.27789	2.21455	1.89545	1.85913	2.39818	1.53223	1.31491	1.73716	1.71667	1.72305	1.15446	0.083501	1.94634	2.72784	2.11635	1.78852	1.09097	2.12018	1.79411	2.3846	2.30828	1.71825	2.58682	1.87949	1.87207	1.83972	2.21658	1.97645	2.21157	1.75716	2.48857	1.71836	1.82428	2.40801
XLOC_598278	0	0.779678	0.237354	0	0	0.132739	0	0.354507	0	0	0.202865	0.397799	0.438143	0.657244	1.04377	0.344659	0	0.450849	0.187801	0.185484	0.228738	0.464801	1.29718	0.597992	0.797544	0.765996	1.02315	0	0.344491	0	0.338429	0	0.513717	0.485208	0.299302	0.592682	0.237657	1.19247	1.16526	0.365027	0	0.744563	0.374126	0	0	0.37603	0.272806	0.267941	0
XLOC_587460	4.37011	0.94647	1.93751	2.02181	3.50467	1.64677	4.38429	1.66232	5.93405	1.16089	2.96937	2.40103	2.08362	4.65698	2.95255	2.18993	2.8097	2.43666	2.46441	1.31793	3.20129	3.4848	3.16791	2.95666	4.22123	4.85745	2.77134	3.63098	2.56307	3.11854	3.84858	2.19917	2.76156	3.23888	1.78513	2.43446	2.04003	1.39255	2.41959	4.30953	2.57807	2.52478	3.07226	2.62697	2.7293	1.19655	0.940981	2.62813	1.6178
XLOC_588752	0.201035	0.075078	0	0	0.086545	0.203303	0	0	0.311016	0.074048	0.129247	0.170582	0	0.325273	0.101141	0.40852	0	0	0.286531	0.288371	0	0.03766	0	0.297228	0.142711	0	0	0.372719	0.037915	1.10997	0.127315	0.857163	0.303492	0	0.528083	0	0.502785	0.075806	0	0.72528	0.466038	0.62597	0	0.613946	0.891162	0.450983	0	0.265054	0.27172
XLOC_594951	1.9739	1.09262	1.07744	1.06284	2.76109	1.3782	1.44425	0.966013	2.17728	0.94009	1.20213	1.35132	1.11242	1.69588	1.03103	1.68497	0.997515	1.63315	1.81714	1.29622	2.18028	1.72256	1.42902	1.4898	1.55156	2.25558	1.73174	1.7826	1.03446	1.19751	1.11791	1.63611	1.90341	1.22813	1.51389	1.19602	1.69098	1.33885	1.23495	1.47858	1.13349	2.16342	1.59662	2.13745	1.25217	1.85628	2.01595	1.22665	1.86194
XLOC_420524	0	0	0	0	0	0	0	0.513491	0.584769	0	0.770332	0	1.42322	0.244343	0.258983	1.31683	0.246761	0.289461	0.255887	0.178198	1.32192	0.277469	0.49848	1.07476	0.312398	0.515379	0	1.86339	0.28661	0.85123	0.68312	2.20493	1.47879	0.576771	1.98904	3.33606	1.20552	1.11511	1.78585	0.571813	1.7684	1.18598	1.35155	1.25379	4.58694	0.476114	3.60751	1.353	1.83122
XLOC_426113	3.64386	1.84797	2.01071	2.4459	2.3016	2.21169	3.15177	1.18399	3.26731	1.28068	2.4684	2.38643	2.34687	2.18334	1.80945	1.93961	1.71541	1.83519	1.77716	1.729	2.14609	2.20702	1.6626	1.9288	2.06954	2.27638	1.71705	2.02808	1.79377	2.11355	2.50756	1.80214	2.18923	2.54814	1.74564	1.28788	1.92025	1.70516	2.48914	2.11605	2.04314	1.86111	2.07535	2.1054	1.47692	1.56627	1.94784	2.78008	1.86532
XLOC_426567	15.4572	14.5646	20.3023	16.4133	21.9696	13.6375	27.0389	14.9401	38.6909	19.048	22.5372	31.7106	30.4723	37.8794	29.5501	37.4833	29.771	27.5039	20.865	33.8023	20.6105	23.7071	27.5554	30.5467	29.9221	37.5193	23.3243	38.8414	32.1979	29.5534	28.8201	27.214	28.0957	37.408	14.4166	29.4582	36.9191	33.9594	29.935	24.2636	29.4553	30.1641	34.3558	30.369	36.1881	31.1786	28.1227	34.5051	27.8352
XLOC_627956	6.2476	5.15116	4.28995	2.82751	2.09794	3.44744	4.73458	2.77968	8.78626	6.81115	14.8608	8.25357	10.0247	16.3021	10.7772	8.19266	8.54751	12.7661	11.563	7.84273	11.8763	14.0118	12.2009	12.4661	10.1086	15.3987	11.9473	9.40488	7.06246	7.77754	10.4638	12.2323	3.5378	10.9918	4.34404	7.97806	7.65205	6.69098	15.5112	13.4482	10.1196	7.72753	11.5236	8.40455	9.69377	7.41589	7.44759	9.95804	5.03636
XLOC_611204	0.982319	0.408896	1.62822	1.34047	1.51416	0.852857	0.112531	0.096357	0.893697	1.77179	1.65826	0.921766	1.24365	1.6669	1.73026	0	0.612655	1.9551	1.21073	0.914888	1.31339	3.00838	1.59826	1.74327	3.85268	0.407364	2.25311	0.163696	0.727099	1.98125	1.36729	1.55221	1.90212	1.8073	0.785102	1.42819	0.177114	0.255641	1.30913	1.64326	1.86215	1.03097	1.98629	0.301369	1.38015	1.13996	0.936656	1.50438	0.410924
XLOC_670944	12.4609	6.63055	10.6467	10.0824	9.34265	5.1418	13.6945	7.78607	7.40217	3.30189	8.55482	6.67462	8.15125	12.6137	11.003	9.92536	8.80815	12.5275	13.1592	10.6618	12.407	14.961	12.4588	14.6588	16.8976	13.7873	11.6991	14.9245	10.5119	10.2594	13.6708	13.4394	13.7398	14.8458	11.1161	7.16552	11.0528	6.74838	12.388	14.4412	9.84838	10.9175	13.9657	13.4017	12.9	7.78498	8.37721	12.784	8.35932
XLOC_673919	0.657113	0.591075	0.564439	0.756645	0.990343	1.16598	0.436653	0.587656	0.457302	0.34665	0.128423	0.418057	0.205163	0.406295	0.453574	0.2311	0.401082	0.402523	0.270524	0.359853	0.323492	0.327068	0.412208	0.373099	0.322812	0.469599	0.314269	0.408486	0.193312	0.414539	0.553951	0.346598	0.338635	0.28413	0.683671	0.404687	0.469178	0.587105	0.222604	0.514008	0.449267	0.665615	0.760274	0.282424	0.821407	0.516213	0.327047	0.249105	0.645601
XLOC_694751	6.44044	2.84116	2.86469	3.38775	10.2871	7.11723	12.923	2.92179	14.382	2.71794	4.88458	3.3815	4.7972	5.2887	2.71439	4.48773	3.71179	3.26308	3.95254	4.78501	4.19737	4.22003	3.67203	3.92825	6.2391	3.24465	3.54647	4.01743	2.75241	3.32995	3.79075	3.94444	2.94711	3.91332	3.77531	3.51236	4.63493	3.70375	3.77858	5.29731	3.35915	4.15189	5.89906	4.00044	2.83368	3.73164	4.52938	4.22624	5.86052
XLOC_486477	0.183671	0	0.36405	0.46356	0.283855	0.493142	0	0.127594	0.290515	0.626915	0	0	0.552162	0.252708	0.473459	0	0.512966	0.130595	0.293703	0.379204	0.315661	0.377367	0.155351	0	0.29369	0.170553	0.322907	0	0.096672	0.105814	0.240454	0.672702	0.1161	0.636759	0	0.409045	0.217956	0.440657	0.327904	0.405233	0.35826	0.493823	0.09559	0	0.765562	0.19456	0.120164	0.143095	0.464419
XLOC_517707	3.19284	1.77889	5.38435	3.79379	3.2175	1.53221	5.83913	3.0604	4.63601	4.70734	8.63632	6.01473	6.02457	8.87993	6.84349	4.08214	6.49975	7.36779	7.27946	5.69655	8.38269	9.35561	7.39715	8.5608	7.5074	12.0176	6.90306	8.93013	5.17835	7.01835	7.74287	8.15798	7.44707	7.04018	3.62404	5.13157	6.51447	4.33352	7.9507	8.23099	5.37162	5.86737	8.58662	6.48675	6.54317	5.49748	3.6439	7.01169	3.22153
XLOC_502382	1.03718	0.032312	1.21728	1.56295	0.479739	0.143465	2.23452	0.55322	2.73736	0.908449	1.42849	0.823178	1.04641	2.87257	0.552622	1.14281	0.945839	1.59124	1.78697	0.797931	0.589325	2.2232	1.65128	1.47804	2.15315	2.53585	2.34118	1.91585	0.697801	1.09842	1.99666	1.48911	1.33247	1.94898	0.894431	1.16618	1.40682	0.687645	1.27203	1.85454	1.36325	2.2409	1.78749	1.34589	1.50897	1.49179	0.73755	1.53507	0.417805
XLOC_505087	0.281187	0.343854	0.036436	0.120917	0.329116	0.261479	0.097594	0.127464	0.255196	0.136903	0.117752	0.039938	0.124362	0.216606	0.049137	0.046082	0.080421	0.109209	0.236769	0.109997	0.171341	0.387893	0.289065	0.131024	0.370197	0.560727	0.120027	0.099208	0.539616	0.091079	0.435056	0.08218	0.55061	0.456579	0.176841	0.152112	0.090148	0.307972	0.070886	0.081835	0.322568	0.228189	0.380271	0.182022	0.607683	0.241284	0.345196	0.168139	0.487649
XLOC_522403	2.88559	2.61716	3.3794	2.70953	4.45139	2.11854	5.00412	1.45792	5.93888	3.66367	8.1546	6.1409	4.15166	9.0676	5.41156	6.49563	6.53133	6.97493	6.463	5.94209	6.47963	7.28289	8.00033	8.12072	8.57029	8.25119	7.58239	8.5647	3.98985	5.85214	5.65502	4.5476	8.64398	6.04041	3.62623	4.85418	6.58811	3.4913	9.01689	7.73602	6.31956	4.9981	7.22172	5.72803	6.55023	6.23673	3.30756	6.13897	4.44915
XLOC_522698	0.365369	0.12794	0	0.949694	0	0	0.135488	0	0	0	2.19325	0.848892	0.482225	1.38027	0.372831	0.552548	0.154414	0.829221	0.853397	2.03236	0.143924	0	1.89773	0.823607	1.62416	0.689547	0.288395	1.6783	0.442355	0.144417	0.983392	1.28273	0.310542	0.992735	0	0.286476	1.25591	0.405914	1.79139	0.415259	0.64188	0.932372	0.130463	2.41021	0.431894	0.247789	0.12857	1.80079	0.901957
XLOC_528353	1.51185	0.678338	0.881068	0.801994	1.96047	0.578378	1.04529	0.82721	0.886345	0.806132	0.763905	0.785431	0.69132	1.11236	1.2198	1.37837	0.646636	1.05798	1.6409	1.18671	1.10413	0.777353	0.923014	1.14491	0.99698	0.814079	1.27784	1.16303	1.17393	0.993279	0.819187	0.640793	1.17246	1.1232	1.55306	0.950247	1.22962	0.955737	1.34263	0.95169	0.95824	1.05462	0.822614	0.760554	1.39783	1.64326	0.910651	1.05341	0.677034
XLOC_528961	0.819339	0.372281	1.13164	0.204858	0.636876	1.30757	0.76831	0.112716	0	0	2.49322	1.05308	0.796556	1.80407	1.16589	0.864823	1.14625	1.40527	1.94231	1.28293	1.47674	1.61364	1.56384	1.74783	0.85483	1.72062	0.525476	1.09915	0.868641	1.1447	1.80266	0.974643	1.52052	1.93254	1.1596	1.26145	0.519003	0.946834	1.90151	1.98846	0.924296	0.771293	1.28111	1.05716	1.28347	1.33726	0.627525	1.36177	1.1057
XLOC_528962	0.597549	1.312	1.0572	1.01761	0.893385	0.569699	1.10815	1.36936	0.762461	0.511627	2.74374	1.65192	1.41469	2.31999	1.37664	1.49941	2.43873	2.10638	1.52746	1.32668	1.6674	2.23618	2.2124	2.57351	2.05689	2.80778	2.03637	0.943988	1.51232	2.12308	1.40792	1.45092	1.24188	1.46361	0.59949	1.79408	2.03763	0.837922	2.43973	2.22835	1.33051	1.85373	2.25799	1.61766	1.23433	1.48672	1.20676	1.14429	0.593144
XLOC_530208	2.44442	1.24616	1.84383	1.92401	2.6909	1.53437	5.27526	2.28368	0	0	4.5764	2.99162	3.68956	6.52254	3.97823	2.19701	2.28853	4.19542	3.63289	2.08662	4.59808	5.03587	3.69425	4.27766	5.55907	5.5664	4.30628	4.26172	2.77585	3.23254	5.04765	3.97399	3.83751	4.96315	2.18454	2.76541	4.44739	2.96629	5.93998	4.46984	2.92732	2.96695	6.1922	4.43203	3.6335	3.45751	2.44938	4.62198	2.82192
XLOC_543790	0	0	0.87466	0.675314	0	0	0.871378	0.311129	1.13236	0.427876	0.641201	0.858868	0.724064	0	0.793428	0.620598	0.022036	0.700321	0	0.905673	0	0	0	0	0	0.584337	0	0.746795	0	0.87698	0	0	0.476132	1.39437	0	0.985197	0.918267	0.023309	0.694585	0	0.968351	0.773932	0	0	0	0	0	0.639553	0
XLOC_732851	2.42253	0.176104	0.314886	0.096048	2.49292	0.203521	1.5975	0.243803	1.53077	0.164171	0.40219	0.145879	0	0.439409	0.237621	0	0.609903	0.246153	0.437378	0.217869	0.573056	0.098399	0.633009	0	0.804529	0.183219	0.325694	0	0.390221	0.564178	0	0.691659	0.607291	0.943818	0.147635	0.816273	0.592381	0.646501	0.269414	0.424673	1.09935	0.441251	0.45396	0.826501	0.709732	1.02916	0.791649	0.99917	0
XLOC_654328	2.06272	1.86088	1.82151	1.47557	1.59534	1.3494	1.55328	1.30758	1.45054	1.15344	1.92255	1.51486	1.03907	2.66831	1.62763	1.23625	1.4449	1.37242	1.56243	1.01106	2.17279	1.9992	1.55696	0.306947	2.13442	2.21667	2.72738	2.20131	1.0528	2.07391	1.37256	1.34638	1.55838	2.11485	1.23143	1.75383	1.99161	0.865075	1.47277	2.17618	1.79513	1.94369	2.53799	1.29964	2.18706	1.43742	1.72164	0.776023	1.6741
XLOC_641716	0	0.123232	0	0.107917	0.65745	0	0	0	0	0	0.126716	0.541931	0	0	0.342231	0.389977	0	0.145513	0	0	0	0	0.316531	0	0	0.289788	0	0	0	0	0.171418	0.149295	0.153455	0.594941	0	0	0	0	0.392109	0.195295	0	0.301777	0.265373	0.421165	0	0	0	0.336465	0.138049
XLOC_656293	1.8924	0.336952	1.75328	1.34704	0.818451	0.879371	1.70472	1.02026	2.8608	1.68889	4.40752	1.87681	2.82159	3.82202	1.97247	1.74536	1.97346	4.73399	3.48901	1.97637	2.52178	6.24896	4.19253	4.57763	5.32051	6.44531	4.13431	4.5916	1.20023	2.62034	4.86796	3.48093	3.76468	2.71138	1.56914	1.69014	2.33899	0.824292	2.61906	3.66922	1.35966	2.53499	4.29673	2.96149	1.66717	1.84699	1.55117	2.95068	1.02047
XLOC_658458	1.49361	0.158488	0.511471	0.483736	1.24836	0.490178	1.74361	0.697184	1.27594	0.273819	1.3232	0.896485	1.19137	0.819701	1.09154	0.949009	0.601686	0.653771	0.585489	0.514331	0.941257	1.59625	0.714679	0.880362	1.24699	1.45769	0.661327	0.770979	0.686726	0.601611	0.788952	0.929336	0.76167	0.648372	0.739475	0.678997	0.68271	0.534991	1.12156	1.46512	0.709649	0.771973	1.69681	0.626859	0.617212	0.749464	0.423485	0.682287	0.232913
XLOC_659570	0	0	0	0	0	0	0	0	0	0	0	0	0	0	0	0	0.197606	0	0	0	0	0	0	0	0	0	0	0	0	0	0	0	0	0	0	0.156848	0	0	0	0	0	0	0	0	0	0	0	0	0
XLOC_472689	5.67162	2.75785	2.84873	2.24669	4.69428	2.82181	6.51471	2.17285	8.95674	4.03792	4.69728	4.0849	4.81821	3.9805	4.36311	5.21718	4.35658	4.14729	4.26017	3.36042	5.0585	4.78875	4.68903	4.73458	4.74336	4.72903	5.31193	5.74792	4.56742	4.07038	4.63699	3.45188	4.78402	5.44279	4.28766	4.85013	4.4002	4.3785	3.97677	4.24234	4.48991	4.09451	4.97541	5.90958	6.45456	4.79196	6.1137	6.85483	2.86681
XLOC_729293	0.201582	0.233689	1.88601	2.66352	0.610686	0.243165	0	0	0.719799	0.530151	0.364122	0.19008	0.09884	0.342484	0.131348	0.38378	0.433808	0.53822	0.699574	0.047202	0.693439	0.56653	0.176519	0.174333	0.491396	0.161994	0.828831	0.432211	0.213561	0.121743	0.189739	0.275672	0.212645	0.277221	0.069272	0.410667	0.256173	0.267685	0.252925	0.365063	0.253942	0.185476	0.277335	0.462514	0.321752	0.127922	0.060466	0.796336	0.058255
XLOC_748834	0.857214	1.96725	3.29078	1.81756	2.08922	2.37339	2.12855	2.69678	1.28358	1.19262	3.29893	6.9654	4.66496	6.94221	4.67899	3.63102	2.90283	4.4672	7.05887	3.87407	3.46139	3.74503	3.65256	4.78351	3.70055	4.369	4.77438	3.34468	4.86548	4.99048	5.16305	2.82401	3.09518	3.77474	3.54977	4.01513	2.14586	2.6067	3.71065	3.69021	2.9386	2.01397	6.05563	2.57378	4.66145	3.5264	3.67652	4.43243	3.23206
XLOC_020916	11.2079	7.56519	15.3381	13.6828	17.9235	14.7312	16.5783	11.2676	19.427	11.4157	20.1577	17.5599	16.0248	21.3776	18.3177	15.2564	17.5373	19.4935	15.6543	16.5854	18.351	16.4538	15.0775	18.872	23.4578	22.6024	18.4906	20.3872	15.3075	21.2828	20.8453	16.4722	18.1916	17.7812	14.9352	14.3359	20.5773	16.4718	19.5087	20.0561	21.0554	15.4402	19.3428	21.2467	17.4678	16.9647	14.5155	17.9178	12.6585
XLOC_027141	28.2713	63.7783	31.7038	28.7169	32.6941	29.8636	30.5798	33.8106	29.0968	17.9247	21.669	24.4942	23.1142	29.8468	29.8066	42.7553	14.8463	30.2999	25.7948	29.1993	9.95186	14.9277	26.3737	25.9066	37.9328	33.3122	32.6853	22.0597	33.8792	29.2641	39.5446	29.0854	37.021	38.199	25.9121	27.8047	39.154	30.2255	25.9488	34.827	33.7773	32.7966	33.4568	30.4676	39.2686	33.3495	30.3962	40.4509	42.3979
XLOC_012790	9.34638	4.20854	5.87427	6.13097	9.79029	7.94583	12.4935	5.59003	16.1717	5.97175	11.0122	9.68677	9.49934	10.3375	10.7334	10.3011	7.87677	12.3325	8.4513	8.06429	10.5616	9.62574	9.06436	9.26333	11.5167	12.6321	10.702	11.4851	9.28593	11.9818	11.5348	12.362	10.4956	10.9628	8.85038	8.44056	9.86657	7.91064	12.4862	9.08743	10.0112	9.02491	11.3755	10.8562	10.1814	9.77741	10.5232	11.2312	8.48575
XLOC_013299	1.39054	2.34834	2.15026	2.21038	1.9423	1.79349	1.44683	1.92589	1.62919	0.941953	1.26145	0.70689	0.323126	0.780998	1.58754	0.997223	0.645878	1.14672	1.30964	1.1601	1.10244	1.14507	1.1024	0.882186	1.62665	0.994159	1.33853	1.12475	1.45651	1.1349	1.66546	0.867846	1.28964	1.25264	0.841624	0.848516	0.902476	0.847687	1.21573	1.55878	1.01721	1.10552	1.06214	0.911763	1.21679	0.733438	1.19519	1.16645	0.652338
XLOC_013344	9.44668	7.77268	8.16072	6.23126	5.98422	8.08291	12.5102	4.52665	11.2521	5.72445	12.1363	9.65329	13.4759	16.9674	8.8378	11.3867	13.336	16.1121	11.1306	9.88536	10.8129	12.7515	11.0403	12.0296	15.8345	17.023	10.1423	14.5344	8.22152	9.33771	12.6658	11.019	10.2548	11.2592	8.46882	6.52248	11.0119	9.75483	10.511	11.3817	9.60809	8.82748	12.5901	11.6861	11.4029	8.6967	8.61601	12.7386	13.0929
XLOC_027897	12.7668	7.38614	14.3928	13.446	0.094534	0	23.5206	12.2883	9.94979	5.78872	31.9659	24.2261	31.0411	35.8239	25.9106	23.2052	27.121	33.4746	32.1171	21.8636	29.1951	31.4984	27.1628	33.0853	34.6039	40.395	30.0295	31.745	18.7115	30.5475	33.4996	26.7053	29.9498	30.841	15.263	24.1547	25.386	23.386	28.4348	35.6658	23.3828	24.4289	37.4487	28.9222	26.5876	26.0588	17.1634	31.1209	19.5653
XLOC_013525	7.50896	4.46816	8.1481	6.52047	7.31165	2.91971	11.0945	5.49033	9.25232	3.13383	20.4374	12.2267	14.8269	21.3784	14.312	15.6384	12.715	18.7232	13.4874	11.7221	18.6347	19.3433	14.5366	16.2991	19.3589	21.5952	17.0854	17.2503	10.1026	14.177	14.3791	14.259	14.3892	17.7271	9.12766	11.8072	15.3077	11.141	17.3613	16.739	11.9336	11.8989	20.5624	12.113	14.805	12.4729	8.78111	18.2212	9.18573
XLOC_013728	5.48182	2.46245	4.7391	3.51934	4.41769	2.32276	8.48933	4.46604	7.37724	3.60352	10.6485	8.21674	8.06335	14.4149	10.7027	9.36878	9.19047	12.7453	9.80444	8.54394	12.0127	12.5974	10.9487	13.1552	12.6681	11.5534	11.0685	12.5621	8.40913	9.50101	14.8546	7.47999	14.5054	13.0321	6.92814	11.2577	11.8767	5.59872	12.321	12.9517	8.47044	8.54543	11.7278	9.48022	13.1831	9.9992	7.34345	9.8174	6.57274
XLOC_028243	18.3441	6.4523	23.1719	20.5769	9.24997	6.59911	28.2983	11.5097	31.9489	15.6689	41.6667	23.7841	22.674	48.1547	31.8095	20.2009	21.8422	36.5961	26.1608	22.4878	37.7215	34.3714	31.6548	34.1246	36.9964	48.3268	35.4259	41.1845	22.0954	31.4915	36.9151	34.7266	28.4454	28.7081	10.6235	22.9798	37.2609	15.3491	40.5161	39.9243	24.5517	28.8132	40.947	21.0532	37.4097	26.2832	15.5896	37.911	12.9235
XLOC_013808	3.07911	4.25806	4.10496	4.25333	1.1431	1.42549	5.50625	3.9246	3.24266	2.52837	1.86259	2.9904	2.51873	2.20413	2.15162	4.1147	3.11601	2.57303	2.74231	2.83877	2.12403	1.77843	2.16772	3.16054	1.10618	1.5383	2.39275	2.29164	3.02058	2.1114	2.06037	1.09367	3.11446	2.80489	1.85951	1.94262	3.23982	2.25745	2.33883	2.42093	2.04427	2.95201	2.37328	1.86865	3.58878	2.18867	1.09156	2.31851	2.40377
XLOC_013825	2.75369	1.24884	1.5166	0.77221	0.838711	0.966547	3.42833	2.42038	3.29809	2.49172	1.77367	3.15489	3.9649	7.32218	4.21482	1.44366	1.34825	1.93557	4.55752	1.29542	4.6667	5.61339	4.07295	1.24262	5.37722	2.04768	4.58097	1.74283	0.986647	3.66428	4.53616	4.72596	1.63381	1.44469	3.47503	4.1226	1.88446	3.25367	1.64024	1.74618	3.19066	1.45835	5.45949	4.38743	4.87532	3.75893	0.589984	4.81638	1.04396
XLOC_028425	0.525545	0	0.170342	0.387826	0	0.279939	0.463856	0.228586	0.915057	0.430439	1.62814	0.584832	0	0	1.6066	0.742913	1.04323	1.51601	1.06606	0.357656	1.77224	1.18379	1.61636	1.00262	1.11039	1.89194	0.843381	0.829683	0.339034	0.69214	0.879472	1.50048	1.0416	0.916391	0.100138	1.13458	1.1215	0.155805	1.13469	1.35511	1.13939	0.852895	1.64786	0.728308	1.03108	0.286251	0.408407	0.789524	0.274762
XLOC_013985	5.53712	3.99873	5.35791	5.72811	6.5199	5.40696	6.16185	4.12552	5.84873	4.93596	13.8458	9.53422	13.1085	19.4278	9.81682	8.34597	8.97662	12.2012	8.79927	8.20641	8.93912	12.9302	10.0166	10.3274	12.7109	12.7225	9.24314	10.8665	7.08913	8.41233	8.08671	8.60804	8.08324	9.15814	6.35918	8.75509	13.3636	7.08571	11.6389	10.4943	8.44186	6.6115	10.7077	8.21973	9.4374	10.5284	7.51218	9.81401	6.2877
XLOC_014019	6.03467	6.86991	7.95028	6.60146	7.6407	5.95816	6.91567	5.74668	8.70592	4.97674	12.0225	5.57276	5.19136	7.04859	9.68353	5.78496	9.77702	13.3187	11.4174	7.79228	10.5706	12.1768	10.8087	6.0879	5.81539	12.8665	11.255	11.6437	9.48954	9.22811	10.4677	8.95446	6.19995	8.87358	7.92598	8.13097	10.4542	8.01406	10.909	12.6248	8.14023	7.96531	10.9507	7.97595	6.24775	8.91278	4.16749	5.40061	5.53467
XLOC_028570	8.31253	4.39991	8.07631	7.42276	8.10763	4.86481	13.7426	5.93007	12.1195	7.96316	11.3067	8.26768	8.11861	12.3975	9.12556	8.43205	8.26808	10.9471	10.015	7.46546	9.69183	11.0734	9.15752	10.3903	13.2532	11.4032	10.9477	12.9087	7.18276	8.65976	10.6767	8.6499	10.0188	12.0426	6.6742	7.29812	9.52709	7.2433	9.48761	10.3742	7.88293	8.9869	15.428	10.3964	11.7617	8.1419	8.04777	11.3048	5.77801
XLOC_027580	2.1786	0.999215	0	0	0	0	0	0	4.50023	2.08985	7.66441	3.37335	4.87209	6.57709	3.99652	3.64602	3.07377	3.9948	4.65955	3.04327	5.07371	4.94939	4.28224	4.3826	5.88672	7.50877	4.64823	4.13735	2.36567	4.47477	5.24815	3.72781	0	4.65784	0.952872	2.74083	4.53546	1.87912	5.73293	4.24888	3.50816	4.03274	6.30412	3.87712	0	0	0	4.5911	2.39832
XLOC_013060	6.15557	4.37593	6.22056	4.88768	3.43256	3.55801	2.67649	3.26337	5.38986	6.51553	11.6817	10.7161	9.0058	10.7462	14.4228	11.4745	9.23527	10.0393	8.67826	6.72761	9.83263	10.4499	17.9551	11.6422	10.3951	10.2483	8.56283	9.89669	7.73243	12.3929	10.2876	10.2512	7.10318	9.44391	5.3993	6.72129	6.71867	8.20959	11.601	11.0222	9.22396	7.92767	9.83973	6.86348	9.59328	6.65374	11.006	8.38049	6.82681
XLOC_013163	0.53875	0.338057	0.511616	0.3067	0.484082	0.199805	0	0	0.700418	0.47922	0.754072	0.477294	0.366525	0.313379	0.404191	0.273545	0.441523	0.179825	0.241945	0.531197	0.804902	0.102764	0.490227	0.376338	0.265619	0.545082	0.392044	0.240738	0.611543	0.279394	0.619177	0.454435	0.710638	0.56804	0.616254	0.476066	0.186394	0.341016	0.46328	0	0.350679	0.719898	0.51746	0.368587	0.671604	0	0.532585	0.597245	0.392339
XLOC_012809	3.83544	1.74678	3.34413	2.12888	3.63458	2.28349	5.66849	2.17285	5.30029	2.96771	5.66785	3.87007	4.03333	6.11068	4.8612	3.44326	4.54827	6.85203	5.56979	4.19052	5.1749	6.37272	5.07716	6.15867	4.79853	6.99228	4.97651	5.9562	4.7451	3.3615	5.57777	4.56265	5.05997	6.42906	2.27538	4.56865	4.34365	4.98946	5.0003	5.02789	4.01823	4.47082	7.09237	4.46163	5.4626	4.7564	2.45425	6.94864	3.08315
XLOC_027375	1.73633	1.77669	1.4582	1.4434	2.51105	1.09669	2.20874	0.784721	3.09311	1.16495	2.95306	1.17104	1.59737	3.55573	2.25719	2.29959	1.96529	2.43627	2.51497	1.87443	2.18737	2.57477	3.1242	2.50351	3.51144	3.74016	1.7511	2.13534	1.3825	2.45701	2.59183	2.07772	2.52744	2.7767	1.11279	1.62	2.85471	1.56381	2.59189	2.80455	2.20794	2.5207	3.58341	2.40184	3.60075	2.39682	2.48413	2.17055	1.9609
XLOC_027380	0.331048	0.564754	0.564999	0.557526	0.549103	0.496162	0.693949	0.291687	0.537808	0	0.375749	0.333173	0.712851	0.797025	0.187458	0.362672	0.356597	0.248549	0.780316	0.777965	1.21752	0.780885	0.701517	0.464551	0.679488	0.999536	0.26734	0.486529	0.450866	0.753412	0.393837	0.543195	0.254208	0.413065	0.37926	0.523779	0.783022	0.215395	0.410626	0.560638	0.562359	0.289507	0.795669	0.227854	0	0.339026	0.251733	0.397052	0.389617
XLOC_012948	13.9787	7.0065	7.47833	6.39776	5.3081	6.44783	7.80444	5.67251	8.44021	4.44026	11.8684	8.4583	5.45313	5.56478	6.29133	10.5319	9.58124	11.7309	11.3827	7.05365	14.4119	12.619	12.3295	5.65837	5.26549	9.14037	11.4663	9.70222	13.0314	11.9577	16.6386	9.54147	5.27108	8.27931	6.48898	7.18463	14.5211	12.6219	11.1158	11.7914	11.7022	5.37638	5.07764	6.59835	6.67325	13.1557	9.12222	6.09569	3.56596
XLOC_026780	22.2697	4.23277	4.85171	3.13456	12.6089	2.84595	32.7506	3.46416	31.1887	3.91351	8.51358	4.03769	7.89904	11.192	5.76955	4.74163	5.18233	7.40643	7.37405	4.33409	8.43193	9.38148	7.25596	7.8339	13.5982	11.9179	9.25819	10.494	5.80815	7.49082	9.5409	8.89511	9.13446	9.1634	5.6704	6.22881	9.89362	4.70036	9.66311	11.0248	5.64192	8.89184	15.1796	11.5522	11.6847	7.5742	5.94621	9.49157	7.05422
XLOC_026827	11.6125	8.89516	5.24406	4.12156	0.517663	0.2798	16.6284	12.5706	18.3301	9.05802	25.6206	11.5883	16.0565	14.7168	8.82818	9.68752	17.4953	12.0888	18.4989	16.9329	20.3833	11.0071	10.0694	12.5225	21.7642	11.4916	10.564	13.4569	14.4832	15.3725	9.74113	22.3374	20.037	11.9256	6.8749	15.946	11.7424	7.44706	12.5618	10.3661	9.15009	9.01453	11.1804	9.67005	8.9127	14.4657	5.73741	21.8103	15.1767
XLOC_024888	4.61661	1.94568	2.28361	1.72635	7.66007	2.03437	4.12109	1.7097	5.85339	1.16671	2.77257	2.96836	3.42471	4.18893	4.20767	2.08405	2.66851	4.94965	4.09666	3.22417	3.26132	4.37024	3.0075	4.12644	4.50252	5.13925	3.81195	4.10353	4.64229	3.26994	3.78214	2.99747	3.12961	3.92729	2.88238	2.52501	4.00519	3.29696	4.72725	4.44636	4.47981	3.27307	4.54806	3.76318	3.67012	3.333	3.18739	3.62716	2.90713
XLOC_026542	56.4162	29.7066	31.5217	28.4951	35.2755	19.8782	62.6896	41.0395	68.9889	35.3315	75.8481	62.1902	58.0547	82.801	72.6846	70.3214	59.2467	70.6015	70.3866	56.6063	70.6486	68.4573	64.5604	75.6285	85.7441	85.5375	68.849	79.4957	54.022	67.8065	71.4462	55.4302	63.5387	68.933	50.7701	56.9508	77.6082	58.223	74.1303	72.9772	64.1833	66.0634	81.9849	62.5357	73.529	63.794	52.3901	78.6938	48.1429
XLOC_012219	5.08357	0.302258	0.911143	0.462984	1.39828	0.417539	5.26581	0.303276	9.36098	0.845994	1.42943	1.50796	2.14344	1.89794	1.07888	1.17605	1.68475	2.23473	2.90632	1.55216	1.70417	2.29869	1.76451	2.9583	2.22007	1.58669	1.95974	2.08316	1.94002	1.53881	2.26267	1.66349	2.9966	2.30642	1.40166	1.50128	2.26384	1.63879	2.2049	2.77095	1.53138	2.13026	2.6049	2.46182	4.03472	1.93167	0.84193	2.61435	1.40065
XLOC_027044	2.27557	2.977	2.68232	1.52958	3.17585	2.07612	1.60665	2.07039	2.48441	2.94899	6.4459	5.6024	2.5245	5.25639	5.38716	4.38041	8.86635	7.96488	5.04262	5.12077	4.77304	7.21734	8.22694	4.22399	8.14687	9.8915	5.25303	4.78499	4.03031	3.3145	7.46641	5.59213	2.88081	2.84048	3.99499	1.72436	4.98781	3.77522	6.49551	7.21967	5.37528	2.56263	7.95055	3.38204	2.6423	2.7824	3.50657	2.54717	3.45351
XLOC_004003	0	0	0	0	0	0	0	0.218485	0	0	0.654484	0	0	0	0	0	0	0	0	0	1.05242	0	0	0	0.388136	0.336765	0.358465	0.355243	0.713668	0	0	0.407339	0	0	0.939415	0.363512	0	0.328706	0	0	0	0	0.315194	0.734279	0.371304	0.643671	0.622272	0.318058	0
XLOC_004940	0.086494	0.702017	0.111664	0.134936	0.778748	0.564259	0.228511	0.535167	0	0.280462	0	0.585633	0.888733	0.046636	0.759274	0.5917	0.317118	0.099152	0.194003	0.68561	0.457217	0.228013	0.272239	0.371448	0.113792	0.243885	0.435454	0.512658	0.677831	0.647053	0.263101	0.212546	0.333894	0.479504	0.557665	0.354358	0.286337	0.329015	0.337202	0.41728	1.04446	0.48488	0	0.483292	0.375052	0.687191	0.590119	0.321281	0.61586
XLOC_019531	0	0	0	0	0	0	0	0	0	0	0	0	0.188727	0	0	0	0.276405	0	0	0	0.107415	0	0	0	0.11196	0.093697	0	0	0.055025	0.107783	0	0	0.236517	0	0	0	0	0	0.338512	0	0	0.11362	0.097369	0	0	0	0	0	0.270366
XLOC_004969	1.35193	0.113949	1.14666	0.996249	0.18645	0	1.44091	0.248044	2.35611	0.782732	1.98772	0.455585	0.363107	2.39681	0.878611	0.294476	0.529519	1.57369	1.6661	0.297611	1.20344	2.30986	1.16856	1.97367	2.41314	3.78163	1.89729	2.37481	0.344173	1.57074	3.30178	1.64259	1.7236	1.97207	0.310679	0.683745	1.57246	0	1.72033	1.72728	0.691801	1.26454	2.63842	0.856032	1.69623	0.664314	0.314997	1.86487	0.130878
XLOC_018447	13.4762	7.24209	12.673	10.6919	7.76865	10.0489	18.1557	8.38744	12.1147	6.33495	19.7621	14.9732	14.2088	21.3637	12.0362	14.2878	12.0541	22.6017	12.5809	10.5535	16.1659	15.642	13.1441	18.4428	18.1731	18.6026	15.1618	19.788	11.2403	14.8454	17.011	16.2668	14.4636	14.8443	11.2113	15.148	22.0044	11.2432	13.3583	16.4796	12.2319	11.9069	25.6109	13.7845	22.3415	13.2765	11.882	18.7833	12.8053
XLOC_003875	4.37885	4.1345	7.7225	4.61855	5.52298	3.17355	7.66362	4.56299	9.15059	5.3158	9.43846	7.52245	9.86913	16.2103	8.84863	8.11841	11.2903	11.9089	10.6628	7.88775	8.16496	12.9271	10.7505	13.3853	12.5297	15.4868	12.4525	11.9467	9.00677	9.98567	12.0562	8.76315	9.89786	9.30961	5.04429	8.43315	10.8526	6.97881	12.7448	14.5509	7.83716	7.94528	12.357	10.2511	12.3406	9.89418	5.47617	11.0503	5.93776
XLOC_018069	3.14245	1.60554	3.5898	2.98096	1.85797	1.96796	3.27408	2.76366	4.28614	3.66665	7.85952	4.69672	4.65927	6.84871	5.98487	4.19939	5.19128	8.17592	5.10459	4.57823	5.3849	6.95933	6.01616	5.59805	7.57832	7.20327	4.58247	6.34648	3.93779	4.11912	5.45607	6.64991	4.88036	4.12046	4.0191	4.36983	4.46787	3.93439	6.33448	4.70481	3.96272	3.89511	6.01932	3.53156	4.77544	4.20791	4.29542	4.46024	3.91921
XLOC_003585	12.8262	17.198	5.2077	6.10862	12.1902	12.8591	10.5833	12.0964	10.0634	9.08048	11.9305	14.0851	15.6948	12.3125	13.2951	14.0578	19.0783	13.3888	10.8646	17.0488	15.7081	11.2446	13.1779	11.885	11.2352	11.3612	14.055	10.5143	17.5854	16.3188	14.9249	9.99966	11.4014	15.1065	16.1948	11.5789	12.3965	15.6364	14.2882	16.3425	17.3637	12.8989	13.2171	17.1304	14.5251	13.5266	16.9186	15.5582	13.1283
XLOC_002348	3.21577	1.1068	2.65768	2.16373	1.93316	0.81929	3.26184	2.78294	2.70756	2.10891	5.19719	4.248	2.53359	5.83806	3.99604	3.21733	3.13166	4.61343	4.89962	2.42839	6.52046	5.02549	5.77733	4.12683	7.34952	6.89143	4.44183	5.60321	2.84325	3.93452	5.72212	5.65623	3.63539	4.07759	2.60809	2.77748	4.68806	2.90701	4.8229	4.15172	3.22897	2.8077	5.47956	3.65634	2.91814	3.76409	3.40613	4.85384	1.51234
XLOC_017106	6.76692	3.67002	6.73742	4.84228	7.25767	4.56225	8.39043	5.54876	11.0089	4.41358	10.7716	7.65955	7.16123	12.7478	9.10549	7.58237	7.71965	8.55518	8.47746	7.22512	8.86888	8.43474	8.3792	9.97028	10.8792	11.1444	9.80907	12.5577	6.79731	8.80818	10.3392	10.125	9.00791	10.655	5.81847	6.64602	8.40577	6.9393	9.64775	11.6688	8.15187	8.64028	11.3816	7.5336	9.83189	8.25441	6.68907	9.33087	6.08841
XLOC_017212	3.64437	0.800496	2.83043	2.82065	1.0432	0.848205	10.3833	1.94194	0.11953	0	6.17723	4.7259	6.13323	8.82246	4.2703	4.06939	4.23719	7.24553	5.0141	3.05385	5.63278	7.32911	5.68127	6.13107	6.80748	7.56433	6.23641	7.25533	4.31336	4.32802	5.86038	5.87902	5.46094	5.99182	2.10186	4.98537	5.40442	2.94204	5.31755	6.14876	3.45716	4.21513	7.773	4.37325	4.67515	2.79597	2.06096	7.3925	1.99514
XLOC_016043	9.15192	12.0769	17.0608	11.481	11.5207	11.8925	14.991	13.2596	19.4518	10.6627	33.8918	19.99	19.1908	28.2952	21.5036	18.2459	22.092	27.9383	24.5092	20.6356	24.5875	25.603	26.0018	23.3008	26.6023	29.8532	21.8361	20.6313	20.5659	21.392	21.9719	21.9728	25.1222	24.9627	14.5268	21.6485	23.1227	17.1846	31.1655	27.4285	18.8999	20.3295	25.3886	21.917	20.2374	20.3752	19.5397	22.4162	16.8966
XLOC_020254	2.53355	0.413777	0.358125	0.75133	1.90053	1.46262	1.1506	0.373562	2.00995	0.090378	1.55075	1.56589	0.482669	1.96327	1.03581	1.3556	1.47134	2.40534	1.60137	1.04045	1.45573	1.18576	1.23333	1.68601	2.01061	2.24817	1.05344	0.945223	1.36132	1.56323	1.25499	1.67257	1.06542	1.35482	0.464175	1.1944	1.16745	0.663819	2.44102	2.41521	0.707359	1.01443	1.82576	0.874369	0.60262	0.418046	1.53849	1.27928	1.89434
XLOC_006275	3.94225	0.272883	2.71853	1.68613	0.551856	0.665738	4.75098	2.06066	6.2495	2.58147	7.89408	4.79172	2.52581	7.82352	4.72823	3.20675	3.87252	7.34339	6.24826	3.40332	6.12716	7.00869	6.77044	7.35314	6.26043	8.82021	8.15168	6.82284	2.23691	5.9787	9.88932	8.58081	6.48434	7.45996	2.93139	5.26091	7.22132	2.76542	7.18481	8.29604	2.05404	7.09889	8.48037	4.0386	6.4633	4.76382	3.63166	5.31618	2.38965
XLOC_001480	3.96556	2.54006	4.29251	4.41364	4.82748	3.09581	7.52464	3.81488	7.60812	3.42166	6.72668	4.75106	4.52383	7.2551	5.7302	5.30789	5.13225	7.64112	4.46116	5.78929	6.77959	5.79225	5.82381	5.92582	6.61862	8.06835	6.74635	7.79652	3.61571	5.34366	4.5498	5.57642	5.14589	6.49053	3.7433	5.60047	5.29316	5.49472	8.17877	6.77926	5.65921	5.69619	7.88602	5.33835	6.42467	6.55937	5.96122	5.5922	6.31655
XLOC_011387	1.60149	0.710066	0.817172	0.990088	1.00467	0.126041	1.36307	1.1944	1.67452	0.951334	2.84551	1.12018	0.927225	1.37283	0.588029	2.11971	1.29949	1.71936	1.09628	0.707861	0.446296	1.86275	1.09566	0.778266	1.99216	1.20487	0.744331	1.20589	0.529499	1.54636	1.44374	0.989158	1.51457	0.912899	1.07514	0.632837	0.558568	0.257441	1.6156	0.430063	1.08005	0.864397	0.971929	1.14599	1.77658	0.182112	0.993965	1.48822	0.471258
XLOC_017560	1.29004	1.76629	0.478259	0	0.999477	0.920564	3.13608	0.949382	1.65842	0.635035	3.02339	1.307	0.3927	3.81282	2.11685	0.753622	1.96202	2.33599	3.94739	1.06241	1.87779	1.3089	1.65001	2.70256	3.3745	4.61988	0.469584	3.86043	1.67297	0.587614	2.62778	0.654424	1.43202	2.42452	5.02453	2.98295	2.93727	0.893303	1.84318	1.70771	2.96835	3.71866	6.45319	2.18178	2.78054	1.76877	3.02217	2.20644	1.48912
XLOC_017687	15.8962	6.98676	9.59709	9.01566	13.0978	7.5577	18.7594	7.68332	12.4834	3.41439	13.9044	8.1522	12.2403	19.0656	10.5386	10.7385	8.81515	13.2204	13.8191	8.29961	13.3135	13.6148	12.1273	13.8651	18.8713	18.572	11.8926	20.564	10.1354	11.1091	16.6142	11.1215	13.4623	12.3352	8.91964	7.89394	15.7122	7.46446	13.2667	14.1625	9.57312	10.3101	17.2996	12.3899	12.1438	10.0771	10.7347	13.5132	8.67342
XLOC_003093	3.22804	5.6128	1.89431	1.88273	2.13439	1.70925	1.71027	1.92291	2.45686	1.02827	3.13026	4.91204	6.19859	9.20243	6.03103	3.52674	1.81209	3.99281	6.78106	4.44068	2.9876	7.64384	6.3114	6.69815	4.21922	9.93959	6.95828	8.4551	5.41013	2.84157	9.15209	5.92854	7.54844	5.88546	4.79551	2.43152	2.45811	2.03484	2.61338	8.36274	4.73986	5.9489	3.40323	2.66284	2.43268	3.00828	2.48984	2.72963	1.68583
XLOC_016668	0.616953	0.486398	0.180096	0.273317	0.562775	0.775605	0.292621	0.335367	0.908569	0.29606	0.492095	0.414118	0.14899	0.699443	0.442167	0.292808	0.37057	0.474198	0.46129	0.419496	0.5405	0.477735	0.275993	0.49034	0.387766	0.297339	0.278426	0.552214	0.322026	0.190177	0.40327	0.168665	0.445236	0.468499	0.421255	0.163513	0.577435	0.27738	0.558964	0.436241	0.435745	0.275726	0.477004	0.155883	0.299194	0.260965	0.229723	0.357914	0.441325
XLOC_016831	1.38331	0.949549	0.641687	0.868782	1.66474	1.94067	1.20552	1.16237	1.23381	0.953472	1.35505	0.660611	1.19748	2.22134	1.3408	1.72311	1.13674	2.02692	1.08593	1.33712	1.06996	1.4171	1.73652	0.863508	1.26323	2.49886	1.43979	1.9157	1.43529	1.28699	1.41631	1.096	1.03972	1.45281	0.926722	1.42944	1.83501	1.05668	1.94308	2.21894	1.27695	1.53481	0.824176	0.871187	1.48454	0.970037	0.683306	2.06423	0.321468
XLOC_002181	1.56716	0.671377	1.54587	0.64099	1.35838	0.921224	1.26646	1.21195	2.07458	1.19353	0.737897	1.26451	1.03805	1.83104	1.05916	1.04367	0.883213	1.5398	1.56901	1.13527	1.08453	1.26474	1.4269	0.751104	1.21524	3.13094	1.24283	2.00394	0.991582	1.08378	2.19491	1.21365	1.14509	1.32794	1.0319	1.32872	1.21588	0.814985	1.54506	1.34866	1.01922	0.902625	1.55472	1.09344	1.22052	1.63777	1.09404	1.47334	0.782172
XLOC_002183	6.10701	2.90116	4.15202	5.30196	7.13032	2.05272	5.31969	5.04335	12.7746	5.15288	8.49127	4.77754	7.88359	10.4108	7.90255	6.25624	4.66195	8.19294	6.25711	4.61616	7.51853	8.43574	9.70837	7.57071	9.88682	9.75288	4.23405	8.12088	5.27658	5.96632	9.15067	7.02859	5.98157	8.99904	3.84033	5.26845	5.69363	3.69314	6.89083	9.39075	5.91781	5.10168	8.24144	6.35862	6.05894	4.83935	3.87801	7.43365	3.80905
XLOC_002283	0	0	0	0	0	0	0	0	1.31679	0.366327	0.246254	0.277326	0	0	0.328723	0	0.098833	0	0	0.212975	0.309979	0.213301	0.178012	0.214765	0.370747	0.679103	0.234705	0.158507	0.395661	0.26097	0.23265	0	0.32295	0.224315	0	0	0	0.264364	0.880447	0.388836	0.326392	0	0	0.297588	0	0	0	0	0
XLOC_015119	7.02992	9.05414	9.73504	8.79416	11.2209	6.51971	11.3498	8.00932	11.9322	5.83785	14.9238	10.069	9.77074	14.8498	11.5953	12.8077	12.539	12.1836	12.35	9.17534	14.24	11.8643	11.7453	13.5274	16.4172	14.2444	12.6788	12.98	8.19927	10.6224	13.2934	10.8969	12.1023	12.8241	11.0348	12.2348	11.1309	10.4507	13.2703	15.2799	14.1695	9.79946	13.6836	10.1596	12.5128	11.7524	10.0815	12.7045	10.8248
XLOC_015296	0	1.01965	0.977202	1.06795	0.053937	1.93444	0.109953	0.379471	0	0.217773	0.874479	0.858121	0.744395	0	1.05933	0.809006	1.58981	0.429618	0.331604	1.00424	0.170713	0.388708	0.446361	0.055059	0.377334	0.591489	0.686565	0.650563	0.267291	0.487801	0.386021	1.17085	0.826802	0.476856	1.58942	1.28914	0.836018	0	1.02818	0.449647	1.78694	0.233191	0.532902	0.629371	1.66407	0.442202	0.638174	0.825928	2.18012
XLOC_018738	8.23035	10.1089	10.0967	9.16573	11.992	10.4405	11.203	9.64729	0	0	15.4357	14.2003	14.9557	21.694	13.2033	13.8863	12.8844	19.8833	15.2716	14.3394	14.6531	17.0788	16.0275	17.1898	19.5473	17.8702	13.4675	12.3433	12.3524	14.02	15.2278	11.2375	10.1401	16.1251	7.72944	12.4811	13.8947	9.52965	20.8565	18.105	11.1715	11.3389	14.8157	9.81546	11.0177	9.99849	10.1359	13.2782	9.61315
XLOC_018769	8.88232	3.81122	6.38551	6.19771	4.53195	2.67677	9.73874	3.78987	10.7824	5.47381	12.4765	7.66049	10.3334	11.5555	9.46251	7.75428	8.95506	14.9443	10.1879	6.64865	9.15162	11.6238	8.35565	10.8714	11.4937	13.1035	9.30689	11.5295	6.91196	9.69427	10.7847	7.91357	9.07997	9.58463	5.34332	6.63362	9.77864	6.74376	9.48676	11.1611	6.94163	7.36983	11.7409	9.5688	10.366	9.34162	5.93952	10.4695	5.57272
XLOC_004874	49.4174	45.7762	52.6483	48.7371	0.632831	0.1098	61.3114	47.2504	0	0	66.2374	66.6586	61.6063	78.1967	61.6402	69.914	62.3899	78.3788	70.1241	71.7093	64.4582	66.8207	63.261	67.3919	72.3834	67.3147	72.325	63.021	64.346	57.5267	71.6097	53.5658	62.9178	69.4152	52.5285	0.271418	74.8325	68.7668	63.54	76.5944	60.218	63.3276	71.445	62.5799	70.1263	69.6766	52.5397	63.6396	66.6115
XLOC_015759	11.5977	20.6771	12.6538	12.2101	15.0595	14.181	14.4004	10.9648	15.8714	8.75306	21.6767	18.5563	18.3818	19.4306	21.0496	25.7996	24.1186	22.8371	16.1842	20.6292	20.3993	18.5392	16.6603	22.2422	20.9554	22.7398	17.1879	13.5961	17.6675	18.5726	18.9245	19.9645	17.7241	19.0953	14.8978	20.1977	15.3079	19.0002	19.5279	19.988	23.0737	17.2417	19.0268	15.1403	17.9401	19.2356	19.9375	16.9171	17.6638
XLOC_015762	1.8157	0	0.778361	0.873975	13.0095	3.24859	7.39607	0	1.48601	0.528687	2.94771	0	6.63244	4.59183	0	6.43897	11.4461	9.44481	0	0	0	7.03838	0	2.2832	0	4.08535	0	0	0	0	4.86824	0	0	0	20.1364	30.8067	2.86115	27.6055	0	16.806	34.9424	0	0	0	0	30.5813	0	0	21.5721
XLOC_015769	8.98325	8.59713	8.63606	8.3937	6.67778	6.45691	8.8052	8.07974	10.6223	6.6879	13.2153	11.3849	8.54421	15.0355	10.2258	9.79859	10.0769	12.4368	10.5965	8.92516	12.213	11.7558	11.4524	12.9616	15.8186	15.2975	11.0459	12.5744	8.30263	11.0604	13.1519	10.2124	10.0834	11.3321	8.9271	9.3795	10.8861	10.0725	11.5032	12.8539	9.49017	8.33208	14.9743	7.96316	11.5595	8.05214	7.75329	10.4172	9.37855
XLOC_005499	4.62211	3.66348	3.97744	3.61424	4.72572	3.37312	5.62473	3.10899	7.88631	3.7214	10.3499	7.82884	7.60311	11.7905	7.7888	5.95964	7.94131	9.58971	9.02662	7.13463	11.0429	13.8001	8.95021	10.6019	11.5419	11.8742	8.79214	8.3065	5.87499	8.94804	9.77203	7.17465	8.93881	8.46972	4.24265	6.25348	8.87468	4.61995	11.3794	10.4845	8.48474	6.93208	11.419	6.41454	6.789	6.5679	7.53351	5.95521	4.78251
XLOC_020384	3.98979	1.00086	3.51186	3.5226	2.72568	3.06682	6.58183	2.10805	6.54324	1.20383	4.86024	3.21804	3.19727	6.4832	3.68139	4.00007	2.81232	4.95601	3.70091	1.35326	3.96414	5.53638	3.8917	5.24249	5.30828	5.05091	3.44398	4.89419	2.37995	3.6412	3.98996	4.65003	2.37286	5.04781	1.92971	2.64292	4.24482	3.17057	5.43943	5.22708	3.75415	2.7888	4.7764	4.53234	4.6928	3.07576	2.89985	3.06713	1.9744
XLOC_005554	11.5158	11.6019	15.88	12.4488	5.64944	7.2936	16.093	13.4245	20.6245	12.1833	21.9437	19.1589	16.9553	22.6807	21.6182	22.5915	20.5577	22.5011	21.8857	20.7313	21.3216	21.5742	21.0676	20.118	28.4508	22.8918	19.4619	21.0865	19.6361	18.9266	20.8823	21.5335	17.6725	21.8396	14.0107	16.8617	22.3521	13.5659	22.855	25.4181	16.2808	21.7033	19.8983	18.6845	16.9966	17.5655	14.052	19.1579	14.9045
XLOC_023106	2.69769	1.33006	8.75313	6.76358	14.346	8.0733	2.70637	1.58462	1.72048	2.26302	1.26939	1.10556	0.663585	1.3752	1.73979	1.64369	0.999952	0.802247	1.38851	0.732751	2.1001	1.37233	1.75752	1.34331	1.42272	0.922616	1.85132	1.03318	1.73692	2.28726	1.56749	0.945696	1.5438	1.29766	1.03728	1.13785	1.73671	1.62492	1.86703	1.31373	1.83421	2.08748	1.10473	1.18522	1.65985	1.26681	3.72887	1.91842	1.00906
XLOC_007795	1.1203	0.144283	0.433925	0.383512	1.4752	0.543336	0.71422	0.570462	1.70087	0.446461	0.285963	0.697629	0.346253	0.714016	0.419221	0.781493	0.708189	0.398839	0.470428	0.379036	0.81506	0.558402	0.609169	0.811487	0.708646	0.495745	0.578372	0.522534	0.680984	0.598053	0.607675	0.133456	0.525481	0.73441	0.166442	0.684349	0.307464	0.493705	1.2387	0.751535	0.832164	0.890586	0.666305	1.19255	0.533043	0.384571	1.01341	0.843221	0
XLOC_021554	4.37916	19.5306	3.83655	2.83946	13.3679	17.4986	3.47629	6.31241	2.57099	4.31722	1.24499	3.37652	3.32391	2.53152	3.16618	4.10817	4.57835	2.37222	1.48284	4.00263	4.30781	1.73439	1.66715	2.6662	1.93792	2.07098	0.923259	2.00085	3.89623	2.30382	1.88177	1.10041	2.39271	1.58596	4.35381	3.60445	1.65524	4.76963	2.6165	2.36184	3.03277	2.52494	1.4363	3.11996	5.97287	3.5336	5.44398	1.99898	3.76246
XLOC_004026	1.32348	1.19594	4.25556	2.9875	0.924092	1.27357	2.17023	1.26242	2.32245	2.50976	5.58905	3.27709	4.21906	5.71347	4.28774	3.86579	2.57366	4.63684	4.74202	1.93075	3.1196	5.66137	3.65455	4.4568	3.31487	6.08859	5.33983	1.84499	2.65784	4.15367	4.91214	3.01496	2.66414	1.79134	1.94231	3.47802	2.82535	1.47902	4.79771	4.92091	2.98171	2.72782	4.29068	2.56828	1.94379	3.49105	1.81614	2.46899	3.29212
XLOC_004064	2.06338	5.34636	4.42841	4.73217	4.24617	3.63397	4.04738	3.64905	0	0	6.85411	7.15104	5.55837	7.60073	6.21855	6.73586	6.03849	8.08101	6.74853	4.95177	7.29023	7.00451	5.41049	7.842	7.67581	6.92697	7.2553	6.10368	5.45622	5.57095	8.67071	6.53618	5.34718	7.99159	4.64247	5.96498	5.12228	4.14293	5.94666	8.40595	5.19634	4.87591	6.63353	4.05837	7.60557	4.96339	4.90944	6.14591	5.01844
XLOC_018651	24.7169	8.78988	17.5658	15.7971	7.3229	4.65282	32.4289	10.0774	85.4886	30.2943	25.1181	21.167	18.6545	25.6501	18.569	21.5617	18.5288	21.9384	24.3857	17.72	18.8815	22.6324	10.8178	15.1794	29.7464	26.7632	23.6046	28.7567	13.933	20.8883	23.1322	21.2666	24.5843	28.9182	17.2337	22.5536	27.1751	20.7192	19.4334	26.5059	19.6646	23.7886	27.9332	27.6608	32.1408	24.5685	17.2764	26.1469	17.6932
XLOC_018663	0	0	0	0	0	0	0	0	0	0	0.212862	0	0	0	0	0	0	0	0	0	0	0	0.072036	0	0	0.112313	0	0	0	0.088916	0.131549	0	0	0.11256	0	0.120832	0	0	0	0.222075	0	0	0.10547	0	0.370267	0	0	0	0
XLOC_034245	1.78942	3.75599	0	0	2.07972	1.73913	1.29137	1.48759	2.11648	0.935957	2.92251	1.95058	2.99577	3.11018	2.81804	1.92891	2.04742	2.77583	2.60698	1.66836	2.74655	3.76012	2.71061	2.17494	3.34749	4.83629	0	3.25236	1.54439	3.10242	3.17458	1.84257	1.68619	2.61695	0.584074	1.58047	2.1807	1.38706	2.77633	2.78497	1.89688	1.77453	3.92069	1.87445	1.34296	1.66872	0.948355	1.86949	0.608193
XLOC_046517	6.55374	3.43769	8.23604	8.36376	8.35948	5.08559	12.6782	6.8407	11.4773	6.5452	20.64	11.5166	15.9774	19.5237	13.8541	15.267	11.2837	16.1445	13.1747	12.0688	16.4042	15.9992	13.7206	16.5739	19.6113	18.1349	16.5165	19.4382	11.0346	13.7179	16.7025	16.9755	13.9546	15.1666	8.07774	12.0736	18.9539	11.5182	16.8317	16.1535	11.5589	11.5743	15.9888	13.5674	16.4144	12.1903	11.0752	15.8397	11.5802
XLOC_036175	0.928272	0.745444	0	0	0.804482	0.524729	0.358203	0.733996	0.712098	0.880205	1.12672	0.756458	0.587907	0.730304	0.796944	0.56182	0.6327	0.568531	0.459566	0.838376	0.889041	1.43259	0	0.825351	0.855049	1.65609	0.19119	1.03262	1.13314	1.08736	1.20564	0.26715	0.739738	0.491068	0.616099	0.90088	0.613245	0.579453	1.54029	0.96651	0.725524	1.80214	0.822408	0.65613	0	0.560083	0.969243	1.01461	0.346991
XLOC_042180	6.80501	4.88969	7.21548	6.91043	0	0	8.05558	5.23964	9.94998	4.8255	8.94052	6.89347	6.61888	11.0144	7.09862	8.09924	6.67448	9.68341	7.51545	6.96604	7.78788	8.42279	8.79096	6.58828	8.60237	8.77367	7.60549	8.81593	7.90956	7.32557	8.68902	7.93194	8.13241	9.09374	5.86466	7.4166	8.25898	8.12403	9.28953	8.91232	7.6927	7.71754	10.2771	6.42677	7.76926	7.97674	8.21135	8.49175	5.23233
XLOC_054501	9.87409	7.24265	13.4892	10.9152	7.79415	5.5368	9.28097	8.99869	10.8129	9.62136	22.6255	17.1087	20.0316	26.0328	21.1264	16.849	18.3112	22.2316	20.1923	20.2056	17.8654	21.828	23.9967	21.4883	23.6463	19.5907	21.9467	12.0488	15.3622	18.6863	20.5995	16.4593	18.7353	19.0819	13.1074	15.6025	22.6937	14.1425	23.3451	21.8158	16.8622	18.8992	20.9222	18.8543	19.8472	11.172	16.6338	14.2093	10.9957
XLOC_041321	7.20618	7.20656	10.2783	9.38849	12.4968	6.4886	10.7898	6.35978	8.04843	4.03832	11.9858	10.9368	10.2887	12.5673	13.0339	12.1587	10.3621	14.1013	9.41375	9.34325	11.5187	8.9759	11.0242	10.9733	11.095	11.5018	11.363	10.7373	8.97297	10.5126	9.91851	12.8524	10.0716	12.1354	8.15493	9.35382	11.4317	11.4466	11.8387	13.2904	10.6341	10.2899	12.1253	11.6808	14.4077	12.1365	8.73716	14.2221	13.0001
XLOC_041365	0.6215	0.505097	0.438589	0.48245	2.9782	2.43775	0.959103	0.987422	1.10635	0.916751	0.851702	0.851044	0.851159	0.987618	1.04404	1.09798	0.715283	1.27087	0.948809	0.86695	0.934887	0.826794	1.2801	0.860928	0.95505	1.42775	0.864055	1.01057	1.36348	1.12886	1.11539	0.834473	1.3253	1.27158	1.03741	0.790571	1.23252	1.06301	1.54937	0.979868	1.286	1.21823	1.02137	1.08621	1.10217	1.19499	2.70043	1.72692	1.03399
XLOC_041808	14.6843	10.1075	16.5528	13.7013	10.0201	8.93413	19.6224	13.4154	22.2381	12.5678	20.8567	14.8945	10.9861	17.6659	11.382	19.3261	18.1489	24.304	14.2002	16.7793	19.5734	17.5892	12.0502	16.5374	26.654	24.3712	14.8344	25.3522	21.0635	18.3831	21.1093	19.2015	14.8815	23.7958	14.9378	18.0188	22.8974	16.3451	20.8692	26.4128	19.3846	19.3654	19.5615	22.8479	17.9448	18.9426	10.9793	24.8689	10.675
XLOC_053049	0.02804	0.034124	0.054982	0.029858	0.025758	0.061178	0.022432	0.035529	0.02269	0.032318	0.069932	0.197811	0.066031	0.049033	0.032737	0.193686	0.092818	0.167163	0.051701	0.008304	0.334129	0.043702	0.159695	0.069082	0.609385	0.021838	0.116294	0.042421	0.048391	0.020656	0.032209	0.303911	0.048637	0.517088	0.027001	0.206473	0.026185	0.025776	0.041534	0.020543	0.041535	0.056707	0.025817	0.088581	0.01664	0.02333	0.059998	0.08778	0.377249
XLOC_041123	2.96471	1.78593	3.99328	3.40945	0	0	0	0	4.55117	2.14717	8.12964	5.25736	5.36037	8.25827	6.49498	4.89485	5.35813	7.10224	6.2761	5.38597	5.72978	6.5003	6.42591	7.04147	8.53057	7.36417	6.89046	7.38348	5.11554	7.82568	7.23597	5.38125	6.74631	5.41974	3.74993	5.71267	7.24884	4.47229	7.46078	7.46397	5.89879	4.97684	9.61499	4.65444	6.9162	6.83964	3.68564	7.18579	4.89581
XLOC_039653	7.00181	3.20661	6.23302	5.16637	7.01567	3.30354	7.88534	4.66324	8.48457	2.91579	10.1255	7.1922	5.74703	8.00711	5.67513	7.86894	7.43394	10.1037	8.61857	4.12759	7.51169	7.21504	7.88389	7.53722	10.1379	8.04814	9.48451	10.9328	6.63672	7.77301	11.7425	7.55763	8.26816	7.37401	5.43716	6.44798	5.83374	5.62989	9.49242	10.213	7.34271	10.0709	9.15669	10.5339	8.65881	8.75182	7.75034	10.4767	5.01395
XLOC_040095	6.33198	6.77586	0.339191	0.349398	6.31477	4.79521	0.328304	0.401423	10.1034	4.12503	7.65361	4.66086	4.0847	7.35654	6.12552	5.42939	5.57391	5.48752	4.74006	4.21369	4.66289	6.81401	4.99372	4.26834	7.75863	6.61559	6.09662	7.32532	7.30022	5.69207	7.14628	3.86149	5.85041	6.86236	4.6368	4.64898	5.41502	4.95626	7.33928	7.52812	6.16976	5.10001	6.60516	5.30658	6.06408	5.13032	4.81087	7.03219	5.25911
XLOC_052705	2.0716	1.09309	1.7417	1.15349	2.73802	1.10836	2.34664	1.91697	2.86224	1.78069	3.63238	2.13863	1.48929	3.69964	3.77874	2.06916	2.55021	3.29386	2.3156	1.74291	3.09824	3.46206	3.01179	2.53602	4.55851	3.42938	3.10832	3.54734	1.52552	3.23265	3.10237	2.29735	2.60077	2.65379	1.94658	2.04366	2.81212	1.18822	4.46207	3.8002	2.61506	1.47433	4.05801	3.28511	2.37997	2.58227	1.99291	2.87225	1.5831
XLOC_052750	0.14264	0.510617	0	0	0.049373	0.070046	0	0	0.058542	0.078811	0.069117	0.419858	0.193901	0.096506	0.228984	0.234246	0.29134	0.14017	0.301292	0.464725	0.167684	0.064262	0.125053	0.196397	0.091901	0	0.146809	0.101603	0.341912	0.091632	0.090081	0.099497	0.338115	0.118174	1.03393	0.386893	0.143094	0.356237	0.041997	0.190009	0.033894	0.248899	0.161694	0.233271	0.475576	0.474651	0.407937	0.029349	0.433432
XLOC_040586	1.01245	0.303176	1.84992	1.18419	0.405039	0.373173	1.80785	0.959142	1.84218	0.808988	5.48191	2.97848	3.51386	5.30205	4.40906	1.01866	3.9534	3.42392	2.83198	2.40721	3.59383	4.69923	3.31235	3.20682	4.8777	3.90424	3.02019	3.46557	2.18253	2.82264	3.62285	3.79615	3.07674	2.27584	1.24552	1.72563	2.92534	1.21038	3.32486	4.05039	2.9584	2.37863	3.79142	2.00371	1.80722	2.27564	1.27691	3.24381	1.01885
XLOC_053915	0.438745	0.929813	0.452234	0.924752	1.22284	0.922719	0.682911	0.74739	1.09328	0.969474	1.64104	1.30668	2.29448	1.80591	1.51963	0.840501	1.47589	1.89374	1.24754	1.54946	0.795901	2.09289	1.98329	1.41558	1.96487	1.55976	1.68614	1.54079	1.15591	1.34747	2.42823	1.04906	1.03177	1.19174	0.731645	1.18876	1.21258	0.697445	1.08112	1.4682	1.03905	1.41739	1.44316	0.849462	0.861975	1.16782	0.748851	1.6784	0.95143
XLOC_053926	1.58448	0.736062	0.98235	1.10206	1.6787	0.797009	4.00135	0.33093	3.35288	1.50906	7.50613	3.0251	2.97484	7.81916	5.14541	2.33871	4.71156	5.92014	4.41913	3.40521	5.8906	6.13406	4.54092	4.14185	7.04031	8.53966	3.89073	5.9343	2.42107	3.36799	3.42082	6.29249	3.53474	3.67509	1.1481	4.19538	5.01973	1.95302	6.01353	4.1513	2.91991	3.36429	6.28507	2.694	4.39179	3.72643	1.33773	4.31226	2.11711
XLOC_041643	4.70363	3.81841	3.87296	4.42502	7.41321	3.01761	6.77911	4.40443	8.09893	3.34011	5.64511	6.54946	6.36723	8.17522	6.28423	8.24173	6.67623	7.76237	5.55237	6.46542	7.4475	7.25428	6.24971	7.40888	7.80009	7.18598	6.44731	6.80183	4.8972	6.65093	6.09755	5.60396	6.24255	6.463	4.09963	6.16096	8.17986	5.87436	7.37003	7.52058	6.40339	5.76973	6.38239	6.26365	7.79266	5.96113	4.41813	7.60264	5.82404
XLOC_046689	1.71837	0.397476	0.84997	1.13422	2.00397	0.351216	4.36267	1.72509	5.0285	1.26913	2.29196	0.772261	1.61799	2.77876	1.43587	1.83107	1.09675	1.8071	1.54281	1.39025	2.30476	2.29393	1.93402	1.1914	3.25614	3.14174	2.20202	2.2402	1.4117	2.84054	2.56741	1.58236	1.81691	2.71955	1.40383	0.769364	3.14566	0.719608	2.83436	1.87464	2.86402	1.40993	2.59731	2.45771	1.79413	2.02652	1.6805	3.01876	0.763498
XLOC_034425	0	0	0	0	0	0	0	0	0	0	0	0	0	0	0.212376	0	0	0	0	0	0	0	0	0	0	0	0	0	0	0	0	0	0	0.155552	0	0	0	0	0	0	0	0.204408	0	0	0.23707	0	0	0	0.282215
XLOC_045121	0	0	0	0	0	0	0	0	0	0	0	0	0	0	0.097008	0	0	0	0	0	0	0	0	0	0	0.05581	0.045774	0	0.033145	0.027446	0	0	0	0	0.035426	0	0	0	0.106528	0	0.031933	0	0.015118	0	0	0	0.027917	0	0
XLOC_045270	0	0.030801	0	0	0	0.122396	0	0	0	0	0	0	0	0	0.129234	0	0.149054	0	0	0	0	0	0	0	0	0	0	0	0	0	0	0	0	0	0	0.082191	0	0	0	0	0	0	0	0	0	0	0	0	0
XLOC_033215	27.7561	35.8808	22.5885	19.3453	36.776	29.7093	31.1935	24.3549	30.9434	16.8497	20.6285	19.106	19.0901	18.7648	17.4679	20.8073	16.3897	18.8897	16.7385	17.4063	17.6588	19.5143	20.7646	16.4095	19.4541	19.4606	18.3359	18.9875	24.1333	18.9485	19.6667	15.9379	16.8112	19.6381	15.3508	16.019	20.5092	16.8197	21.8111	23.7877	20.2129	17.9682	21.6551	22.4378	20.6306	19.7502	19.4223	21.8645	18.8695
XLOC_045549	0	0	0	0	0	0	0.06263	0	0	0	0	0.080646	0	0.118304	0	0	0.060862	0	0.121614	0	0	0.248068	0	0.410105	0	0	0	0	0	0	0.08103	0	0.078118	0	0	0	0	0	0	0	0	0	0.128211	0	0	0	0	0	0
XLOC_032686	0	0	0	0	0	0	0	0	0	0	0	0	0	0	0	0	0	0	0	0	0	0	0	0.090356	0.057034	0	0	0	0	0	0	0	0	0	0	0	0	0	0	0	0	0	0	0	0	0	0	0	0
XLOC_047721	6.27784	4.17326	4.53803	4.03104	0.086236	0	0	0	11.1071	3.35991	11.4209	5.82617	4.80157	13.6158	9.04406	7.27845	7.84697	9.53595	8.29001	5.54201	8.53575	7.85363	7.51128	7.69696	12.695	11.687	6.49771	11.499	6.06459	8.67009	7.97065	7.91678	8.79811	8.23231	3.60298	6.30128	9.68114	6.19843	8.44462	9.31154	7.55637	7.6787	12.0489	6.62522	7.43743	6.42692	6.45618	9.11917	5.47681
XLOC_034934	0.780028	0.402975	0	0	0	0	0.441675	0.247707	0.377228	0.153691	0.367403	0.319677	0.304778	0.422183	0.383552	0.351298	0.396855	0.283292	0.274464	0.144317	0.343206	0.342424	0.311921	0.52678	0.484412	0.275165	0.719195	0.23873	0.802702	0	0.397064	0.220507	0.189446	0.366868	0.624784	0.206123	0.301317	0.387263	0.439427	0.614601	0.182865	0.175378	0.122797	0.650503	0.686265	0.597978	0.821386	0.984865	0.682325
XLOC_044122	12.2715	3.41937	14.0433	10.6865	13.8473	7.46629	18.4764	10.1737	27.4	13.1063	28.9971	20.2412	21.0963	25.559	19.7405	15.8402	19.9793	22.9305	20.0201	13.0282	22.748	28.656	19.4651	24.8436	26.6048	28.2302	21.6756	27.3602	13.3224	16.5698	20.4387	23.738	22.434	24.2445	11.5159	16.3784	24.4097	12.7835	24.0425	20.9841	19.4398	15.8268	24.7095	17.8605	19.9461	15.7431	13.2146	19.7112	10.9583
XLOC_045941	5.96829	0.921657	4.31111	4.56193	1.17612	1.1377	10.2923	5.23656	8.97023	5.0716	7.26785	6.06893	6.71414	9.41741	6.09586	4.80039	5.10831	5.26539	6.42121	5.11128	7.19895	7.27963	5.93237	5.3457	6.70823	8.19758	5.44489	7.28479	4.89972	6.2324	6.09398	6.42112	6.14297	4.96671	4.34307	5.26779	5.15183	4.09658	6.77388	7.04049	6.7317	6.02269	8.65081	6.92617	5.37447	4.64182	5.08767	5.39701	2.03456
XLOC_033685	8.25398	9.71979	7.0909	8.08244	6.05411	5.59497	6.47913	5.57482	7.30772	5.35554	6.06595	7.65912	4.51338	4.37881	6.21576	5.67806	7.13473	3.83319	5.41291	3.44527	5.79696	6.31796	5.72558	5.06165	5.69321	5.19148	6.53009	5.61584	7.29065	7.02121	6.67795	4.75797	2.79416	5.90698	3.68809	5.6626	5.01709	5.37685	4.23614	5.65353	5.53537	6.99099	4.33109	5.07158	5.39369	6.07058	7.15335	6.89531	3.89254
XLOC_033788	7.7375	14.2964	8.87429	8.57774	7.42278	10.5907	8.13892	8.65778	10.7212	7.82458	9.03635	10.6882	11.1467	12.5712	11.4149	10.8313	8.92508	10.8035	8.97678	10.1217	11.457	9.49622	9.03457	8.97771	11.2979	10.715	8.96648	12.193	12.7063	7.92023	9.91783	7.46134	11.2485	8.4178	9.80485	7.91232	10.5011	9.64429	11.0844	14.1363	11.1943	9.86361	8.97157	9.69447	10.8774	8.65566	8.86867	9.85961	10.8528
XLOC_033868	3.1484	7.01027	1.18932	1.12045	1.72039	1.66183	3.24413	5.84471	2.64765	3.18247	2.53822	3.95633	4.13847	3.03864	3.86636	4.92536	3.82133	3.06788	3.22319	3.90374	3.28965	2.19804	2.83587	3.9381	2.0436	1.99917	3.67087	2.88363	5.23128	4.54132	3.32497	2.26384	3.89656	3.60972	5.21462	5.44767	4.09708	5.13864	3.4718	3.86522	4.0549	4.73918	3.69926	4.31915	4.15402	3.28816	4.82665	3.6002	4.63821
XLOC_031950	8.03388	1.51239	3.70935	5.85448	3.36748	1.37844	12.8561	1.86175	12.8692	3.90099	7.18131	3.38075	6.00881	7.61791	3.43417	3.35943	4.2302	6.86522	5.09745	2.61898	6.45979	6.36542	7.138	6.90334	8.11364	7.26853	3.92351	8.26464	3.41263	5.52631	7.07616	6.12387	6.46401	7.73548	2.29538	3.38311	5.54821	2.62245	5.97569	5.99277	2.91562	4.16297	8.03597	5.97893	5.58411	2.28241	5.47587	7.17041	0.892416
XLOC_044235	6.72307	17.3089	7.24871	7.34473	4.71962	9.52402	7.15787	11.9584	5.94293	7.02281	5.54711	9.2423	10.0844	6.61947	9.87581	11.9352	10.5049	7.78987	9.62764	10.4888	7.67016	4.71099	7.39322	7.79494	6.21108	4.8983	9.42925	5.54304	11.8228	8.68697	5.24494	6.71471	9.4171	8.99974	11.1957	10.5323	8.38867	11.1355	7.79229	7.65964	8.16615	9.47312	5.84626	8.98848	9.88825	10.2846	8.27263	9.63778	14.0018
XLOC_032016	0.952596	0.294578	1.16234	1.34977	0.741839	0.26844	0.61745	1.09403	1.80448	1.38406	2.02306	1.70902	0.825619	1.82417	1.70849	1.22768	0.743513	1.56113	1.7059	1.11935	1.84524	1.4306	1.87629	1.48701	2.13861	2.6877	1.16641	1.88202	0.82289	1.07273	1.25455	1.6605	1.84158	1.44099	0.781933	1.38098	1.25001	1.02568	1.85734	1.05425	1.65966	1.16656	1.78547	0.748806	1.11447	1.34248	1.30573	2.18502	0.723482
XLOC_045817	2.47154	1.42065	1.36529	1.47735	3.87023	2.41806	2.8706	1.0039	3.8277	1.16518	1.60425	0.695075	0.994537	1.22064	1.0131	1.05519	1.10403	1.40865	1.65154	1.07217	1.08587	1.68146	1.3736	1.0592	2.03595	2.09157	1.53506	1.73948	1.64904	1.04665	1.3428	0.847965	1.02586	1.37051	0.91026	0.789465	1.649	0.910586	1.40012	1.36448	1.66062	1.2807	1.78226	1.51541	1.4542	0.781061	0.782728	2.08007	1.24956
XLOC_044557	2.35859	1.04022	2.88281	1.95612	3.84421	1.17446	6.22133	2.72204	5.69104	1.48373	3.18068	1.8757	3.48223	9.26802	2.75365	3.01634	2.52258	1.77037	2.70841	1.80101	5.06781	2.85893	2.54757	3.65814	4.14632	3.19831	2.25606	3.69477	1.95732	1.66695	3.78318	5.14345	2.4377	3.84411	1.7578	2.22288	2.36977	3.07901	2.19944	3.00799	1.20029	1.47842	4.12502	2.93728	2.71792	3.17898	3.70869	3.38994	1.64272
XLOC_049018	2.62972	3.94367	3.30634	3.76783	3.71284	2.14798	4.91969	2.3713	8.45793	2.93628	12.3914	4.95872	6.36255	13.1693	8.69478	4.72637	5.79189	11.6474	12.0845	7.20455	10.6442	12.8752	8.44406	10.1456	9.83415	15.1411	8.4091	9.41053	5.02404	5.78857	8.65798	9.88949	8.21893	8.62375	5.60277	3.05262	4.22061	3.29493	9.26001	6.88639	5.10205	5.00185	11.5544	5.10107	5.71028	4.64497	3.46891	5.99745	4.38037
XLOC_034667	0.063763	1.16722	4.48905	0.703557	2.57647	1.53096	3.00981	0.695636	1.83109	0.164563	1.0013	2.2273	0.530193	1.08692	3.29977	1.27473	2.41821	0.487921	2.24719	0.511704	0.253732	0.8454	2.97092	1.59629	1.94086	0.912305	3.44509	2.23063	3.43614	1.74171	0.105677	0.46331	3.08523	1.87201	1.50194	3.22152	1.60272	2.52543	1.77016	1.12151	1.68154	2.05319	3.46875	0.039828	1.42353	1.59555	0.034863	2.61666	0.084134
XLOC_038918	12.8309	18.998	12.9841	11.8242	10.1692	16.1757	9.75314	10.2698	17.6511	11.8828	14.3983	12.2341	18.0092	17.4154	17.5212	13.5548	16.357	16.5347	16.698	15.838	14.2514	16.3314	18.199	16.7497	18.2903	17.9014	14.5037	18.4742	20.22	16.9222	19.6429	16.0229	13.5008	17.0436	14.5205	12.336	14.3869	11.875	13.8977	21.2695	15.109	14.1854	18.8002	15.5968	14.9249	15.0668	12.3693	15.2065	12.2795
XLOC_053303	8.31563	9.05029	6.92024	6.84647	8.55985	6.33106	6.71452	6.75733	6.07411	4.84098	11.1323	11.4882	11.84	11.138	9.52731	12.4703	11.5098	12.1142	10.1695	10.7527	11.4415	10.5605	8.24081	12.3952	11.0485	10.3125	9.62876	9.99778	8.92265	12.1407	8.84762	12.7832	12.659	7.77276	10.0962	9.849	13.7806	12.8229	12.9825	11.6012	10.4675	10.3059	11.1811	10.5244	9.20295	13.0793	10.8412	8.75687	9.00876
XLOC_041012	2.19314	2.60953	0	0	0	0	0	0	4.09843	2.66216	6.67156	4.84917	5.48642	8.25066	5.02875	2.45702	5.51817	6.56018	6.68207	3.80534	7.37747	8.2321	6.31434	6.82087	6.51587	6.94017	5.30185	4.83172	2.59064	4.29892	6.18288	5.17903	5.68005	5.34697	3.51427	4.66213	4.40206	3.35491	6.25417	5.5373	4.44815	4.71177	6.16377	4.6421	3.38507	3.86653	3.71173	5.07269	3.71565
XLOC_044592	1.33089	2.58375	2.51585	2.35621	2.39354	2.00528	1.62613	2.05558	1.14165	1.3327	1.48571	1.76967	2.64479	1.02348	1.34977	1.26038	1.51696	1.6393	2.13861	1.31374	1.43848	1.62138	1.27663	1.58564	1.25326	1.69749	1.44995	1.83744	0.864865	1.20269	1.39178	1.37611	1.72764	1.58929	1.88271	1.561	1.31757	0.994141	1.19662	1.54371	1.16804	1.21234	1.7489	0.989054	1.35812	1.27028	1.14408	1.4114	1.16672
XLOC_046243	0.330488	1.26531	0.326951	0.439859	0.958575	2.43211	0.308806	0.658946	0	0.472718	0.180327	0.454641	0.192649	0.301633	0.570606	0.589743	0.400289	0.320118	0.621229	0.394206	0.263224	0.076884	0.247676	0.106798	0.184505	0.239421	0.215201	0.11165	0.736656	0.326391	0.22127	0.160934	0.121117	0.26651	0.559176	0.591962	0.288414	0.383326	0.144019	0.205923	0.545294	0.417642	0.398394	0.173754	0	0.266295	0.490724	0.481683	0.314127
XLOC_067809	0.058383	0.277511	0.248529	0.475165	0.24737	0.272325	0.505629	0.398822	0.652539	0.553904	0.683977	0.404011	0.158917	0.554811	0.626019	0.331618	0.759614	0.263143	0.15623	0.58137	0.239995	0.847756	0.864178	0.211518	0.499907	0.601787	0.391847	0.498926	0.465188	0.482237	0.618369	0.279278	0.066608	0.232562	0.277447	0.312482	0.38773	0.452437	0.521785	0.486909	0.328543	1.13367	0.723105	0.309481	0.448592	0.389196	0.187638	0.353138	0.345311
XLOC_067841	2.34422	1.71194	3.14604	3.53404	3.20633	1.32428	4.21645	1.83992	5.93711	2.04282	4.36727	3.18137	2.72895	4.80919	22.9755	3.30716	9.82712	18.1402	5.0836	14.8091	18.9373	4.95961	17.3736	5.23588	4.38581	19.0429	5.8017	20.7216	15.4724	4.12329	18.6388	3.75135	4.30063	19.6939	12.9792	3.92657	4.87249	16.9377	5.07149	20.8937	5.02182	4.21403	4.82877	4.74351	18.9698	17.7683	15.5599	21.4972	2.35482
XLOC_076530	3.42013	1.81729	3.7069	3.80703	2.61895	4.47621	4.09354	2.19711	6.52135	1.95187	4.54391	2.59902	3.90014	6.4887	4.43358	4.939	4.38118	5.07023	4.63506	0	5.68827	4.97953	3.521	2.87202	5.14077	4.49575	4.37814	4.82206	3.96325	5.49494	3.45572	1.31921	5.15564	4.99336	2.13032	2.46564	5.55151	3.26514	4.58523	3.76225	4.11829	3.32709	6.06516	2.77583	2.73676	2.37485	3.86042	3.19302	2.77309
XLOC_057732	0.388051	0	0	0	0	0	0	0.324936	0	0	0	0	0	0	0	0	0	0	0	0	0	0	0	0	0	0	0	0.360866	0	0	0	0	0	0.183622	0	0	0	0	0	0	0	0	0	0	0	0.175097	0	0	0
XLOC_072150	10.8172	1.59948	4.80788	4.66108	12.8626	3.26455	18.6443	2.92096	21.9872	3.23246	3.99673	3.15363	3.5727	6.27582	3.55838	3.19117	2.38993	5.39195	4.35479	2.60423	5.14961	5.41873	5.6619	4.30497	8.04954	5.58609	4.84604	6.7847	2.54126	3.88379	8.01139	3.96846	5.42863	7.09499	2.98079	3.21076	6.72472	4.94529	4.45211	6.35167	4.57899	5.67918	6.73903	6.57577	8.81879	4.32185	4.42604	7.12055	2.13092
XLOC_072231	15.8524	16.2733	14.9649	12.8173	21.0998	14.7689	15.7164	13.9316	21.792	9.29837	15.3051	17.7213	14.5642	15.8988	16.0797	19.863	14.5364	18.1018	20.3766	16.2668	17.0968	15.7779	17.5237	15.3353	19.404	19.8762	16.9213	18.2473	20.0025	16.7921	16.8151	12.3063	19.9505	19.4163	14.4795	13.6255	16.8943	17.3005	16.3122	21.9887	19.7261	17.6222	19.0574	18.1399	18.454	16.3847	13.2146	18.2855	14.9629
XLOC_080511	2.23514	0.56139	1.7121	1.62118	1.25743	0.668365	2.32692	0.947977	1.52016	0.849587	1.6269	1.51443	1.68371	2.25265	1.53679	0.916014	0.932032	2.52607	2.05146	1.31356	2.38279	2.25794	1.92956	2.28412	1.43241	2.15209	2.64379	2.03327	1.42949	1.77013	2.53668	2.30149	2.22934	2.86482	0.816477	1.1664	2.43189	0.863218	1.88388	2.02731	1.04287	2.12338	2.09003	2.74805	2.15508	1.5015	1.41502	2.28503	0.967684
XLOC_066138	7.90504	7.53391	8.60936	7.92202	10.1441	6.94253	11.9242	9.57209	0.108555	0	18.6895	11.2357	12.0195	24.7869	17.7544	18.4652	9.59036	19.0738	12.7613	13.1041	15.9579	15.8157	15.5506	13.9663	22.0462	19.3203	14.0393	17.6364	11.43	13.8591	16.1388	13.8214	13.2363	14.7107	9.17458	13.1973	16.9943	12.2645	17.141	13.3029	12.5338	13.0809	13.8574	13.1644	12.893	13.1427	11.2241	17.4743	9.15434
XLOC_064332	16.9576	8.56778	13.8551	12.2969	12.2649	11.5187	20.1628	10.9388	23.2141	12.6362	18.3212	14.6276	16.8549	26.1775	21.8867	17.7399	17.0957	23.5564	20.6528	16.16	21.8648	25.4311	20.6634	17.7849	31.2512	25.4379	20.3446	25.8605	5.83974	19.4895	22.0881	17.3918	22.1887	23.2422	13.8491	17.0888	23.2266	13.6616	24.8463	18.8075	12.8312	16.2721	23.4725	15.2748	22.6031	15.9937	10.3882	19.9169	10.045
XLOC_065265	11.2152	3.88459	10.0059	7.00724	8.32698	3.70816	14.7375	5.99025	18.6332	6.1909	27.4222	13.4655	14.8805	31.4729	16.3542	15.983	17.465	24.9021	19.6907	11.1044	21.2596	25.2155	18.7474	22.641	28.7819	29.905	23.7572	25.0964	13.2094	19.4842	25.2696	19.6209	21.0164	19.2879	6.42192	17.01	22.5359	9.29906	23.4729	25.1954	13.5751	15.0343	27.1617	17.7912	22.6845	16.1224	10.6176	19.2993	8.34417
XLOC_065274	10.0164	4.9274	9.50054	9.569	6.55153	5.05166	21.3072	6.71744	0.75028	0.17789	23.9321	14.4457	15.1909	27.1651	14.299	16.903	16.4738	23.1588	20.3836	12.473	21.2629	19.1957	18.532	20.2138	28.0414	24.9584	21.2758	22.1197	13.0146	16.8972	20.6491	18.1758	18.9956	22.9959	11.3825	12.2561	23.6746	14.0691	20.0742	22.334	14.5497	15.6056	25.6569	18.0701	21.7854	18.6092	10.1312	23.0615	14.3951
XLOC_074393	1.41008	1.43193	2.37208	2.14521	0.898957	1.22032	1.18858	1.37803	1.09627	1.37892	1.3961	2.14108	2.15936	2.05919	1.54397	1.52154	2.04383	2.08707	3.19639	2.15388	1.47317	1.83892	1.91283	2.24356	1.48245	2.18016	1.98102	0.891205	1.52414	1.43889	2.09515	1.77333	1.77028	1.31464	1.13274	2.17362	1.14094	1.28012	1.54488	2.57258	0.819914	1.1635	1.96886	1.3939	1.21292	1.18747	0.699668	1.72066	2.05574
XLOC_060341	1.32917	1.34416	0.527573	0.373566	2.47785	1.71599	2.69391	1.35929	2.98946	0.58928	0.905226	0.652677	0.945111	0.828159	0.745962	0.826378	0.782298	1.52689	1.32948	0.415899	1.05817	0.724696	1.12714	0.744391	1.64275	0.736147	0.713381	1.03195	1.54031	1.12893	1.22557	0.342125	1.26407	0.880839	0.364642	0.581201	1.27611	0.886231	0.84013	0.897296	0.522991	1.03157	1.09853	1.05923	1.44605	0.891118	0.743304	1.07724	0.6926
XLOC_084245	0	0	0.017221	0.931909	0	0.638135	0.298941	0.423878	0.923371	0.719162	0	0.384253	0	0.677568	0.354101	1.50181	0.854006	0	0	0.762678	0.356229	0.370456	0.309071	0.49551	1.08204	0.616552	0.237135	0.516424	0.396478	0	0	0	0.484678	1.28835	0.174381	0.594999	0	0	1.40115	0.514605	1.32012	0.392967	0.956024	1.19135	0.45575	0.76627	0.164837	0.413272	0.813498
XLOC_068471	4.06485	3.91705	2.50335	1.44212	8.78074	1.01791	2.43313	0.900956	5.36245	0.726926	3.20503	2.11188	3.56928	3.42541	3.09965	4.06229	2.80081	2.9934	4.86939	2.12225	3.64394	3.86304	3.46748	2.54842	3.43741	4.4171	6.17214	3.27385	2.75822	6.06975	4.49563	2.03338	2.37591	2.48362	1.55472	0.919186	3.35001	2.21278	4.79787	3.37374	1.85695	6.44871	2.84427	1.99687	3.67856	3.98619	2.50345	2.51597	1.30683
XLOC_082896	1.93705	4.11758	2.95828	2.35488	3.22656	2.38356	2.96505	2.70729	2.7277	3.055	4.3047	3.74082	5.05874	4.87459	3.11338	3.20229	2.74945	4.96519	4.27242	3.3815	4.46908	5.64025	4.5889	5.04413	3.93061	6.38865	3.93103	4.03853	3.50578	3.35556	4.85416	4.64438	2.67078	4.92776	2.61558	2.10748	3.5829	2.75885	4.54926	4.21195	3.63267	4.3697	4.56118	2.38752	4.33951	2.55528	2.76939	4.21074	2.67428
XLOC_082918	5.94186	3.42664	3.91607	2.41002	4.14405	3.14737	8.58019	2.03346	5.98512	1.19683	4.19086	2.93645	4.35709	4.36941	3.46215	5.55068	3.82943	4.72495	3.72067	3.32707	4.54982	3.10632	3.61657	3.67707	6.87095	3.20036	4.56116	4.94492	3.20932	4.12033	3.61737	2.50309	5.49604	4.30704	4.04552	5.85867	6.64456	6.14287	3.98821	4.66725	4.32525	3.81022	4.90739	5.80965	6.0604	5.47001	3.43471	6.83013	5.72475
XLOC_082945	2.28377	1.57112	1.64268	1.05901	1.47258	1.93544	2.14782	1.50079	3.29385	1.05572	2.7975	1.57382	1.94946	3.64872	1.53138	1.22654	1.70508	2.71299	2.55044	1.20901	1.78865	2.00688	2.01102	2.6422	4.23808	1.70764	2.92013	2.10352	1.4358	1.49061	3.40069	1.69682	2.07845	2.37746	0.983382	1.61456	2.80814	0.93388	2.43227	1.46574	1.62409	1.35963	3.38693	2.00587	2.03029	1.62093	1.42374	2.55376	1.06191
XLOC_068658	9.16517	6.99247	10.0513	7.94495	10.2006	8.61063	13.7619	11.6849	23.9929	7.59368	32.0778	10.8672	10.9566	23.1638	12.8446	17.5798	12.7633	20.4459	13.9208	17.6239	13.9335	15.6315	21.5424	16.2982	21.2434	19.9062	22.0214	20.9202	12.1261	12.9853	17.9276	21.1895	11.5433	15.0445	9.33276	7.60196	16.2125	9.57263	22.7275	16.5371	13.3215	11.8231	30.9534	10.2773	13.5051	18.2536	10.2032	16.7377	9.68964
XLOC_083059	18.5857	17.8128	21.2665	20.7172	29.324	19.0744	27.5553	22.2295	31.034	18.9852	28.1598	30.6833	27.1144	34.8128	29.2499	33.4989	31.2179	25.5399	25.2473	28.7278	29.4322	22.1924	24.4986	28.2111	26.9641	28.8507	29.7955	25.6555	25.2837	26.6429	26.5531	26.0242	28.453	25.9375	20.5653	25.8835	29.1507	28.8445	30.6645	30.9485	27.8952	24.361	26.4554	23.7531	28.6884	30.1221	24.8041	28.8789	24.2713
XLOC_083583	0.508089	0	5.6585	6.29356	0	0	0	0.200311	5.74837	3.94014	1.08942	0	0	1.93861	0.400935	0.417735	0	2.46432	0.551187	0.553437	1.20111	2.09485	0.81814	1.3681	4.71654	4.06299	0.78723	1.58811	0	0.679312	2.46051	2.85713	2.7118	0.907439	0	0.382813	0.791608	0	1.83684	0.938872	0.291366	0.872572	2.28657	0.414185	0.6323	0.662415	0	1.2125	0
XLOC_081630	2.27128	0.782164	0.371153	1.14274	1.26434	0.696254	1.92951	1.5481	3.9577	2.81962	3.76372	3.019	5.32407	5.28125	2.91194	3.64791	3.04683	4.57263	3.49763	2.99151	3.71375	5.13572	3.31717	4.19866	5.4341	4.95562	3.71425	3.41323	1.5279	3.75959	3.85777	3.17865	3.75423	3.92767	1.90148	2.7904	3.44519	1.55106	3.90426	4.8288	2.89995	2.67253	3.89588	3.12511	3.15161	3.05829	1.89472	3.47465	2.43958
XLOC_067371	0.447295	0.476164	0	0	0.531613	0.451175	0.482812	0.458511	0	0	0.788977	0.66927	0.523848	1.10194	0.602306	0	0.700821	0	0	0.586689	0.670668	0	0	0.716715	0.993112	0.755994	0.556806	0.704941	0.640266	0.891633	0.614253	0.584282	0.729359	0	0.592265	0.818025	0.733386	0.544082	0.723151	0	0.69863	0	0.727736	0.71352	0.573447	0.528588	0	0.899978	0.669418
XLOC_067429	0.122908	0	8.68264	7.62165	5.53833	9.11295	18.6116	7.05994	17.2417	9.34506	14.4558	7.15634	0.212661	0	0	0	0	0	0	9.45896	0	0.112848	0	13.1474	0	11.1709	0	16.1107	0.123593	11.9532	0	12.4753	11.9096	0	0	0	0	10.6915	13.3756	0	12.0622	0	0	0	0	0	0	14.4444	0
XLOC_067508	5.50001	11.8381	11.2283	10.6916	12.296	11.2279	10.9345	12.1137	0.100491	0	19.8709	15.6257	17.2381	24.1504	17.6697	15.6869	19.7878	22.6102	19.0355	16.1886	17.5738	20.2118	20.1416	18.1284	19.8403	20.64	20.1851	15.1018	14.0857	13.9551	18.4745	10.6178	15.4376	17.7384	8.89243	12.4029	16.8545	10.9375	20.9082	22.1585	15.1032	11.5624	17.4242	14.0462	13.6318	0.060677	9.41914	16.7968	13.7299
XLOC_064054	42.3173	50.4901	29.5273	26.3759	40.2568	32.6919	51.7446	26.6142	26.4154	12.616	33.8761	39.4259	38.0617	39.2005	35.5579	48.505	36.4147	47.5942	55.351	36.2353	38.6997	32.2165	35.4649	38.3753	21.1557	37.8917	39.3525	43.8924	38.8802	38.0411	42.9061	30.1279	35.1071	41.447	36.9806	36.9607	44.3316	39.8468	37.9861	41.238	34.1541	37.4158	39.2525	21.6826	44.0519	37.4403	32.7666	44.1853	41.0085
XLOC_082676	0.774392	0.825602	0.464397	0.572081	1.66183	1.12957	0.638777	0.7081	1.68278	0.595219	0.850475	0.443757	0.812502	0.853196	0.64701	0.313803	0.22935	0.789262	0.460499	0.681807	0.570323	0.707253	0.736069	0.464428	0.629106	0.678378	0.598308	0.643559	0.698511	0.854595	0.634762	0.933562	0.564167	0.591519	0.454398	0.531423	0.96247	0.787937	0.634037	0.64158	0.519192	0.421342	0.947946	0.979253	0.618624	0.58267	0.895089	0.762987	0.435458
XLOC_066898	0	0.168492	0.233461	0.267814	0.133921	0.103394	0.313315	0.24399	0.670397	0.563273	3.27113	1.63027	1.73475	2.1533	1.1126	0.42603	2.02531	1.22024	0.627648	1.56727	1.04013	1.11992	1.11291	1.24422	2.3584	1.84607	1.76071	0.895603	0.718082	1.34815	0.919537	1.30377	1.25393	0.53494	0.36692	0.414944	1.29113	0.958843	1.53029	0.979493	0.951254	0.847646	1.80255	0.612615	0.886752	0.716601	0.176106	1.66773	0.596626
XLOC_066040	0	0	0	0	0	0	0	0	0	0	0	0	1.41546	1.13106	0	0	0.176423	0.742228	0	0.381437	0.71612	0	0	0.936059	0	0	0.21205	0.418194	0	1.55794	0.677857	0	2.08436	0	0	0	0.709776	0	1.37274	0	1.19359	0	0.5475	1.68893	0	0	0	0	0
XLOC_078031	0.093469	0.052776	0.072795	0.236214	0.141822	0	0.295142	0.052485	0.247156	0.118322	0.347185	0.103637	0.075354	0.142799	0.082329	0.095202	0.03691	0.314793	0.073261	0	0.331281	0.272491	0.107279	0.187916	0.214321	0.083075	0.252586	0.130725	0.044233	0.253065	0.048815	0.150227	0.069096	0.124197	0.239588	0.089376	0.049945	0.015254	0.144502	0.177814	0.305364	0.133384	0.155121	0.135102	0.085832	0.03825	0.26324	0.116653	0.160296
XLOC_063665	1.10462	1.1084	0.863937	0.435224	0.916312	0.363895	1.42861	1.38352	0.992327	0.595148	1.34085	1.45003	3.47276	1.87224	2.76377	2.03674	1.31242	2.09008	1.80884	1.93338	2.87262	2.92365	1.58837	1.55093	1.63167	1.48282	1.76162	1.18316	2.20939	1.4627	2.25998	2.17236	2.387	1.33561	0.85713	1.6064	2.17344	2.45027	1.29269	2.38808	2.52404	1.99726	1.62151	1.47915	1.05815	2.00578	0.885215	2.53166	0.682624
XLOC_080734	0.620557	0.201745	0.314691	0.22052	0.390903	0.164907	0.316967	0.173403	0.692183	0.211704	0.921227	0.469099	0.278758	2.10372	0.590645	0.395341	0.418902	0.708071	1.08777	0.274228	1.0207	1.47599	0.97047	0.686869	2.29545	1.77049	1.04511	1.3241	0.29937	0.635022	1.37034	0.894426	0.912304	0.869152	0.051834	0.296835	0.448264	0.164806	0.664151	0.602013	0.31774	0.658059	1.35038	0.3376	0.319305	0.239661	0.091913	0.760731	0.13764
XLOC_080746	17.8768	12.3387	18.3906	15.8727	13.5347	8.54681	20.9502	11.6955	23.7549	11.842	30.4603	20.2025	22.1033	30.7373	28.9408	20.5906	21.6295	27.2905	22.6132	20.2186	28.3803	29.0491	26.1861	21.7974	32.0079	34.6409	24.2846	27.9874	20.0141	25.4797	29.0748	26.0332	26.0106	26.6525	17.2138	16.9283	23.8629	18.0353	26.7597	28.969	24.1888	20.8059	31.5666	23.6544	23.3009	20.3582	18.0632	27.7235	16.8198
XLOC_064036	7.78936	6.25818	6.04585	6.308	7.14011	5.263	10.6336	5.27992	9.97165	4.51673	7.9681	6.55142	8.06196	10.8271	9.71284	7.75658	8.68684	9.77874	7.08608	6.68243	8.32276	7.18722	7.67118	8.26509	10.1357	9.0791	6.52128	9.68777	7.88087	9.75726	7.2151	6.89275	8.2212	9.15421	5.94914	6.18293	8.60177	7.71846	8.23508	8.79061	9.88981	7.75743	8.15101	7.99145	7.96612	6.79085	8.01599	8.10683	7.06559
XLOC_064038	1.39183	1.2035	1.56521	0.340024	0.920549	0.94634	0.923346	0.610326	1.72314	1.2541	1.35059	1.01395	1.31682	3.07491	1.3193	2.0273	0.899955	1.6842	1.74705	1.77561	0.694277	1.93793	1.46679	1.93702	1.65179	1.99389	0.987388	1.27193	1.40144	1.23694	1.8288	1.22794	0.649713	1.16176	0.838181	1.46888	2.03015	0.746626	2.09952	1.39895	1.79479	0.732275	2.41939	1.30982	1.70931	0.74079	1.55866	0.901393	1.12616
XLOC_071559	3.22001	1.80432	2.9538	2.82955	2.29538	1.96684	3.52726	2.24413	4.98288	3.09437	8.4469	4.0922	5.13655	6.53629	3.35694	3.04288	4.00362	6.69926	0	3.83838	6.90578	6.27089	6.16375	6.29076	6.45318	6.40483	4.73719	6.9508	3.01317	6.16758	7.82349	4.46433	5.28756	3.99636	1.77978	3.86709	5.11524	2.34486	5.82676	6.26366	3.71997	3.55857	6.18383	4.23428	4.74867	4.60875	3.17261	4.79673	4.74217
XLOC_057301	1.24421	0.363211	0.974191	0.60201	0.6127	0.361708	0.792677	1.20138	1.30279	0.443678	2.05961	0.824624	0	3.5363	1.23028	1.28368	1.16913	1.12007	0.839274	0.817948	1.344	2.42913	1.62659	1.56237	2.01537	2.72431	1.49054	2.35919	1.2075	0.665723	1.8575	1.371	0.544654	1.65834	0.367163	1.28231	1.61727	0.723766	1.38212	1.48362	0.846175	0.889173	1.58613	0.659173	0.830387	0.307887	0.947339	1.68774	0.070788
XLOC_057541	10.5007	10.4247	15.3032	14.2419	13.8137	11.5738	15.071	14.2629	0	0	29.5331	22.9983	24.6682	32.3877	25.933	26.4187	26.214	25.1738	24.4528	18.5537	25.1949	28.6481	24.8042	25.4867	31.4315	31.8359	26.4609	27.185	19.444	19.9827	26.1986	18.4171	20.5025	23.3284	16.968	18.9338	25.0577	16.0769	29.4269	26.7029	22.1277	19.5618	28.1901	20.0863	22.4642	18.3568	16.0641	23.8126	17.3096
XLOC_072328	2.51778	0.96486	1.25759	1.17358	1.19229	0.87892	1.04883	1.45667	1.46668	0.852236	1.86495	1.33424	0.994817	1.52172	0.691587	1.10117	1.07221	2.24935	0.817138	0.643158	1.70632	1.17295	1.03995	2.01443	1.59047	1.67557	0.897226	1.73682	1.23919	1.66444	1.58404	0.785907	1.47416	1.29267	1.16616	1.00586	2.31091	1.47379	1.4703	0.837745	0.850571	1.1031	1.5166	1.26739	1.57442	1.75326	1.14104	1.75033	0.910301
XLOC_072422	3.45132	2.36992	4.76428	4.49275	4.03659	2.87947	4.01214	2.61244	5.37948	2.72981	8.10091	2.73068	3.34838	6.27581	4.51176	6.87951	4.53192	7.19823	4.61559	3.46414	3.52998	6.23885	5.78904	4.15728	5.77784	8.65701	3.80312	4.603	1.13601	4.03731	5.16698	5.01742	5.57515	4.43306	3.55832	4.53922	5.60101	3.15395	5.8059	6.39828	3.90024	2.31264	5.65331	4.1892	4.02528	3.76756	2.65713	4.30623	2.84198
XLOC_059159	1.61684	1.39735	1.70724	1.02208	0.912941	1.56021	0.638756	1.02513	0.662994	1.12219	2.35192	1.61137	1.02882	2.61435	1.70951	1.43803	1.77719	1.65631	2.86654	0.747833	2.49098	2.75251	1.49548	1.92315	0.762041	1.57982	0.480687	0.741994	1.2462	1.3414	1.12594	0.649893	1.50615	1.47066	2.34183	0.859106	0.774334	1.10195	2.78174	2.18351	0.712561	1.79548	2.22458	1.44607	2.41504	1.66002	1.51691	1.23899	1.33796
XLOC_073609	14.846	7.42296	12.5657	11.3644	9.7964	8.43404	14.4484	5.75757	16.8421	8.72331	12.2498	6.87587	12.1646	13.8592	9.45221	9.7054	7.25091	12.7767	14.0039	7.83702	11.4102	15.4509	11.9286	13.4195	14.6068	7.58725	14.9142	13.0464	12.5979	7.35267	17.9977	7.63938	15.762	11.3943	10.0988	7.90868	11.1825	10.1682	12.4545	12.5522	9.11026	13.5226	17.7369	11.3365	8.92235	10.0274	6.80908	14.1306	10.2644
XLOC_058638	2.93304	5.75335	2.27616	2.07524	6.27686	3.87653	2.98688	3.01169	2.78731	1.84511	6.47203	5.40354	4.49942	7.4697	4.6699	4.40818	5.58322	6.12434	4.96751	4.68722	4.74361	6.47599	4.91196	5.20413	6.62819	7.80172	5.62994	6.22881	4.32874	5.73982	5.29275	4.03879	6.29112	5.94618	5.39407	6.42221	4.3667	4.94061	6.32303	6.01487	3.44129	4.99408	7.61796	3.66625	4.87832	5.15391	3.87846	6.18793	4.96995
XLOC_059781	3.55982	9.25208	5.86571	6.70743	3.73707	6.67824	4.11271	6.57369	3.45239	4.28708	4.79068	5.24858	5.13769	5.82962	4.69702	5.58781	5.69273	4.70245	5.35155	5.76232	5.5366	5.05958	5.00281	4.21224	3.80321	5.5826	5.37777	4.46382	7.72069	4.20465	4.23829	2.42371	3.74412	4.65606	5.62882	4.72851	3.34664	4.27921	4.46991	5.38734	4.19373	4.88296	4.21993	4.78958	4.89815	4.51477	5.56214	3.66415	5.93042
XLOC_056623	13.1464	24.1238	24.523	22.0551	9.30191	6.78251	17.2232	19.275	12.619	8.11346	25.8415	21.9859	17.6863	38.6173	22.8669	15.3245	25.3224	24.2341	0.557099	21.8429	19.5811	27.8413	21.3992	21.9986	46.7543	48.9433	26.6026	42.0632	26.5216	26.5591	34.3804	26.5575	20.2696	26.2272	19.688	18.0298	22.7051	16.679	20.1093	24.2756	20.1059	18.755	31.3217	22.0525	23.913	13.9787	18.8164	25.4645	22.5204
XLOC_056683	6.90506	4.39321	6.56308	8.27566	5.49463	3.73355	11.0639	6.33784	0	0	17.78	11.158	13.8833	18.1008	14.5674	12.1	12.7907	15.6242	0	13.0683	12.9781	11.7256	12.5732	11.9471	18.9161	19.2373	13.4047	13.8612	9.12085	13.2174	13.5195	10.4794	11.9584	11.7838	4.39723	13.0984	14.8851	9.3888	16.6469	0.04338	12.0807	9.77002	16.8056	10.4175	14.6092	12.2153	7.65015	10.8607	8.32654
XLOC_072783	25.5802	21.2728	21.5816	19.7087	20.4558	17.4971	35.8001	20.3267	28.0616	17.2059	45.0123	38.7137	41.3364	53.8842	38.5225	41.9487	41.4392	44.4079	36.5506	38.1121	38.8889	39.8132	34.4457	41.7148	53.1118	46.5558	46.9749	49.7042	36.083	34.21	41.4934	40.518	43.344	44.6847	32.0738	36.5924	47.2527	40.1088	41.297	45.0123	35.0009	41.8636	48.6945	41.1641	44.3074	41.5066	27.4866	38.7753	38.4211
XLOC_059331	3.14285	1.46912	2.22005	2.01829	3.24726	0.75646	3.59654	1.62516	3.28766	1.63617	1.74176	2.71372	2.74815	1.80714	1.70075	3.04812	2.21211	3.07831	2.56742	2.67346	1.81578	2.69236	2.11848	2.91015	2.42548	1.76206	4.10119	2.22505	2.86731	2.33106	3.29755	0.763331	3.32167	2.65042	2.21971	2.86965	3.17889	2.69384	2.40937	2.35755	3.14515	2.27985	2.50031	3.81775	3.69258	2.38871	3.06914	2.79975	1.58267
XLOC_071224	13.8111	51.0086	26.3374	19.8583	39.3253	38.8602	24.0792	28.8174	14.9402	8.38241	16.5356	21.6338	20.3512	15.6963	17.1469	32.5546	24.3419	21.8289	23.171	24.4866	13.1602	16.1497	14.2747	16.6056	16.252	14.448	18.0522	16.9994	30.6842	19.4837	21.1491	12.2063	23.2843	20.8739	40.0241	22.749	22.8516	26.4435	18.6854	21.4978	20.6362	18.7384	14.9406	22.5002	19.3594	23.0544	25.3473	22.1289	41.751
XLOC_070706	1.39277	0.733742	1.31121	1.05781	0.46367	1.05242	0.770816	1.26204	2.62669	0.301849	4.59831	1.62372	1.16244	2.08561	1.36846	0.849159	1.27591	3.24841	2.69452	2.0323	1.83536	4.55892	0.826544	2.37218	1.78148	3.71836	2.67642	2.61221	1.48898	2.9731	1.69872	3.16949	1.43373	3.37674	1.87226	1.79304	1.6574	0.753401	4.93013	2.15914	1.99941	3.08877	2.44276	1.6481	2.24929	1.02601	3.20854	3.21757	1.43477
XLOC_073925	0	0	0	0	0	0	0	0	0	0	8.69106	6.51443	6.99422	0	0	0	0	9.56269	0	4.21082	0	0	9.76763	7.47785	9.56273	9.12108	7.15249	6.37154	0	7.50122	8.52139	6.30364	7.42584	0	0	0	5.3333	0	0	0	6.96157	0	0	0	0	6.4008	0	0	0
XLOC_072571	10.3248	13.4714	17.6312	13.2091	14.9776	13.6723	13.6898	11.4109	20.0962	11.0333	19.8072	17.7791	15.0148	19.0133	21.669	17.149	17.8184	21.4044	19.9865	18.3108	17.7714	20.8223	19.8567	21.0642	20.9865	23.2538	20.8062	15.4834	20.1657	18.7842	18.5234	14.2218	17.8658	20.5019	15.1695	14.3379	17.8048	13.7506	20.1357	21.679	16.1537	17.1712	19.3561	18.1455	17.2247	18.0823	15.973	18.1461	15.7129
XLOC_060561	5.44169	1.94304	4.08359	4.54636	4.63772	1.93353	5.67361	2.77904	9.68999	3.35004	4.76427	5.85987	5.8958	5.67116	4.37411	5.1359	4.18894	6.87603	6.833	5.51771	5.43705	5.48037	5.93131	5.706	5.90182	5.86528	6.12801	5.02781	6.9957	4.41663	5.95551	3.79634	6.62161	5.89538	4.52838	4.33267	4.66388	5.30293	5.98384	7.09827	4.69953	6.23125	5.41454	5.96861	6.10632	5.01399	5.14324	7.59391	4.52636
XLOC_072542	6.09431	3.8272	4.40751	3.7604	5.43078	5.02435	4.81038	3.59926	2.42689	4.44599	5.50193	7.07284	6.57269	7.07776	5.96467	7.58216	7.06217	5.46687	6.96362	6.15392	4.85323	6.67058	6.09303	5.8206	4.28962	7.32607	6.14055	3.40829	5.67844	5.12509	5.82985	4.72584	4.29749	5.04547	4.90478	5.72547	4.63207	3.93633	5.93639	6.14139	5.37443	5.40097	9.31399	8.03413	6.25312	6.90542	3.79438	6.33312	3.90494
XLOC_062964	0	0	0	0	0.361241	0.045931	0.213056	0	0.040151	0	4.88461	5.71991	6.05338	6.22447	5.22647	0	0	0	4.65881	4.94717	6.19483	5.39755	4.85197	6.00968	5.6839	5.40168	5.93365	5.23939	3.7675	5.27365	5.36287	7.49381	4.93679	5.17777	4.51831	0	5.74417	4.2357	6.33162	0.129277	6.42137	4.63445	4.93883	5.45319	0.052508	5.52314	4.85434	5.37992	6.13664
XLOC_082259	11.2755	17.7086	13.468	11.2328	19.4672	17.2827	15.2539	12.4002	16.5788	9.27614	16.7193	20.1366	20.7432	19.7552	22.9819	21.8718	22.0372	17.8994	17.117	17.6865	18.6667	17.9429	17.7811	19.9165	20.2443	19.4998	19.5385	18.3164	18.5173	20.0743	18.9958	17.5322	18.7486	18.1206	21.4415	20.3287	17.8272	22.5683	21.7448	23.461	19.8222	18.3704	19.9168	20.674	24.0057	34.0483	17.8996	22.6179	28.913
XLOC_096864	0	0.065491	0	0	0	0	0	0.047769	0	0	0	0	0	0.064282	0.136445	0	0	0.06879	0.061014	0	0	0.131444	0	0	0	0	0	0	0	0	0.116844	0.16159	0	0	0	0	0	0	0	0	0	0	0.128222	0	0	0	0	0	0
XLOC_096871	3.7479	2.76925	4.43563	3.85192	3.10569	1.66321	3.78965	3.279	6.53428	3.39854	7.95083	5.096	4.99989	7.54981	5.29158	5.3157	5.96705	8.78318	6.73452	3.19115	9.30022	9.22872	6.2603	6.50674	10.4008	7.43891	6.89208	6.86854	4.59131	6.59923	7.6588	9.03472	5.60852	6.51246	3.59	5.50476	7.7841	3.45307	6.0083	7.56689	4.56588	4.15814	8.68017	4.84518	7.47554	4.65469	4.08007	7.5313	3.82386
XLOC_087876	0	0	0	0	0	0	4.74568	2.88533	6.47881	3.36013	6.27328	0	0	0	4.36837	0	5.08342	0	0	5.54451	0	0	0	0	0	5.85969	0	6.97914	5.30588	0	0	4.22227	5.83596	0	0	0	0	0	0	0	0.095935	4.87964	0	0	0	0	3.24343	6.34652	5.8397
XLOC_097294	1.36516	2.16582	2.08872	1.53785	0.575425	1.34996	1.06844	2.52953	1.54933	2.16885	3.3745	2.52571	2.25893	1.64089	2.8407	1.71609	3.49825	1.20286	1.74332	2.27564	3.62732	2.1494	3.27258	2.25246	2.94258	3.87023	1.30209	2.7095	2.43906	2.04789	2.9403	1.45739	3.36702	1.71826	2.07521	2.12607	1.65975	2.10214	3.22118	2.60948	1.6067	1.88097	2.35444	1.01715	3.24973	1.60095	2.34973	1.3157	0.817534
XLOC_087794	4.57323	7.71315	0	0	0	0	0	0	4.44646	2.32872	0.071269	0	0	0	0	0	10.527	0	0	11.0177	0	0	0.044351	0	0	10.3617	0	12.3704	4.41154	0	0	4.98099	11.4281	14.5598	0	0	0	0.092361	0	0	0	8.36564	10.9657	0	12.4745	11.0956	5.78821	14.3221	7.86859
XLOC_096181	2.47352	3.01422	4.34046	2.64685	3.1435	2.9909	3.19359	2.64746	5.78287	3.07801	4.8247	5.32517	5.77212	5.20184	4.22803	5.90004	4.66817	5.70366	5.54845	4.99205	4.91111	5.52395	5.65757	5.56341	5.5131	4.00218	5.97956	3.59744	3.00123	4.967	4.78045	1.81014	4.77475	4.11957	4.78563	3.58741	6.10455	3.2548	4.36086	5.32805	5.36209	3.79894	3.20377	5.94671	3.49442	5.88998	3.7254	5.53661	4.0468
XLOC_097450	1.91506	0.466874	1.62997	1.7056	1.3856	1.02969	2.19841	0.565768	2.87394	0.644964	3.79838	1.51798	2.90292	3.45241	3.08145	1.50669	2.04317	3.42056	2.77478	2.14948	2.02773	3.80045	2.92647	2.35634	3.62937	2.98504	2.06031	2.88093	2.26051	1.87015	4.0061	3.40622	3.51256	1.77124	1.1341	1.81895	2.44049	1.19744	2.82266	2.87715	2.66571	1.74331	2.70574	1.24785	2.09246	1.92644	1.49698	2.58272	0.780182
XLOC_086512	11.8225	25.5718	28.2009	19.5109	21.6738	13.3079	0.203205	0	24.2517	12.5839	31.21	23.7318	27.9314	34.5042	28.5503	30.4576	24.3912	41.2835	29.2287	28.3823	24.8963	37.5118	30.4423	34.6876	28.6497	33.3001	29.5671	21.671	25.4204	26.4481	30.9418	25.8241	26.4822	30.7232	24.4818	19.502	32.7316	17.4539	39.2715	35.0559	28.0476	21.2138	28.2393	24.8897	29.1031	27.9597	21.5434	33.4031	18.1524
XLOC_096405	1.22041	1.47675	0	0	0	0	0	0	0	0	0	0.887318	0	0	1.22016	0.499945	0	1.36137	0	0	0	0	0	0	0	0	1.38343	0	0.985499	0	0	0	0	0	1.08095	0	1.01434	0	1.94307	0	0	1.05574	0	1.30539	0.628809	0.949032	0	0.65765	0.96337
XLOC_096409	1.72071	0.203633	0.183054	0.481122	2.95959	0.289948	2.21079	0.445265	1.14694	0.286786	0.127198	0.259843	0.394219	0.327629	0	0.163832	0.109416	0.107323	0.140987	0.203378	0.365679	0.281459	0.23244	0.125986	0.255708	0.157691	0.094668	0.261061	0.320991	0.166325	0.217938	0.150591	0.413056	0.392587	0.868391	0.350309	0.478612	0.561324	0.772693	0.307058	0.491986	0.365707	0.696936	0.405797	0.178272	0.051008	0.243236	0.488721	1.36499
XLOC_086717	3.89343	3.33628	5.69715	3.86948	3.16171	1.71447	0.107653	0	4.23769	1.81229	3.46156	5.00743	5.892	6.95041	5.61363	6.78415	5.43249	6.81453	6.45383	5.27972	6.43108	6.78012	6.09349	6.14654	7.71585	7.16656	6.18772	7.99773	6.21353	0	6.76796	5.38739	0.109909	7.14042	3.58812	0	7.45207	5.83731	6.0827	6.40564	0	5.33593	3.64758	5.36326	7.22346	5.98145	4.35028	7.29843	5.62505
XLOC_087829	0.245428	0	0	0.366123	0.951543	0	0	1.09547	0.665196	0.38246	0.421519	0	0	0.10721	0.324183	0.471026	1.00505	0	0	0.355838	0.455942	0	0	0.323745	0.228023	0	0	0.826625	0.71068	0.314058	0	0	0.314456	0	0.13894	0	0.141016	0	0	0	0	0.251643	0	0	0.244441	0.087407	7.03097	0.266736	0.257836
XLOC_087831	2.76571	2.65844	2.22461	2.78368	2.20787	2.27037	8.51094	4.92172	9.89696	5.21606	10.7475	4.93158	3.85827	7.08463	9.79474	3.35539	8.22578	6.84847	5.01156	8.19748	5.89351	7.06041	5.99619	5.62633	5.85557	10.1906	5.36054	13.1317	6.3628	4.93745	5.21045	8.61615	10.4883	5.75804	4.00385	5.40182	3.93367	2.66371	5.32793	4.65327	4.60644	8.28458	5.44915	4.47579	3.35662	3.89141	8.59187	7.07584	6.24792
XLOC_103731	20.0324	10.3267	9.15933	7.72839	18.9121	9.21651	25.3664	15.6424	30.7629	12.9956	0	26.4877	27.0722	37.3162	0	34.3438	26.0282	34.1648	29.1309	0	30.2561	29.3498	29.5537	31.4451	33.1406	33.048	32.9697	32.6379	24.3736	29.6449	31.1385	25.8289	28.9124	27.9507	0.091477	24.2339	32.6338	27.5604	30.8641	33.658	27.4881	28.2511	31.4731	28.2881	31.1912	29.6911	23.8139	33.1896	22.9273
XLOC_103828	0.58475	0.975575	0.19806	0.054761	0.864614	0.505325	0.494482	0.37932	0.490567	0.260695	0.522972	0.705624	0.258069	0.535918	0.555362	0.846476	0.78015	0.790193	0.534167	0.723677	0.530702	0.780118	0.566526	0.780318	0.624004	0.496783	0.502687	0.473298	0.763815	0.684304	0.760921	0.296569	0.510078	0.481553	0.768598	0.403574	0.778009	0.768182	0.716716	0.36649	0.520079	0.670921	0.63865	0.6572	0.766159	0.485117	0.617187	0.628886	0.645766
XLOC_103847	8.69238	7.10611	10.992	8.34392	9.65161	6.2211	13.3771	9.1154	15.9442	6.4735	17.3005	13.0103	12.4458	19.5309	14.2287	13.2404	13.7707	17.2248	14.6766	12.187	14.1323	14.4736	13.4011	16.062	19.959	17.1768	16.6238	16.0503	13.3961	13.6289	16.6128	12.2878	13.2814	16.9335	11.0343	12.9268	15.0183	11.989	15.486	18.4114	12.823	13.0308	17.7167	13.2073	16.3946	14.7112	9.79264	15.9958	13.0497
XLOC_095168	0	0.652047	0.148416	0.560184	0.5686	0.882925	0.234936	0.522451	0	0.137925	0.173304	0.303727	0.318611	0.068461	0.517365	0.321925	0.160986	0.336808	0.659271	0.136921	0.79838	0.369209	0.892094	0.145805	0.433709	0.440527	0.230137	0.339445	0.106399	0.646698	0.704945	0.24724	1.09262	0.226495	0.359623	0.313674	0	0.18913	0.303058	0.388409	0.254171	0.740814	0.170245	0.115999	0.180242	0.088812	0.395724	0.613266	0.262155
XLOC_104068	5.76201	4.55846	7.78723	6.48792	5.31236	5.04608	8.53278	3.60174	13.2088	3.80798	10.1774	6.6627	9.48297	16.5797	7.926	6.3481	7.53027	11.3339	7.88791	5.3372	11.1208	10.6425	8.26669	9.15868	13.5207	14.1697	7.75882	12.1848	5.09912	7.73225	10.8287	8.69207	7.51887	11.1905	3.87779	6.78608	11.6214	5.7671	9.87951	10.1351	7.82009	7.00257	12.4037	7.62095	10.1683	7.54654	5.2243	11.0107	5.56918
XLOC_104140	11.2875	4.07066	2.65963	3.53194	7.24539	4.46889	17.0479	3.82617	9.29374	2.66206	9.22877	4.97133	3.6031	14.7733	5.25537	2.7209	4.92637	8.52719	7.53039	2.69731	7.08551	9.14413	5.72278	7.70936	7.91488	8.04969	5.78482	8.82979	2.66881	3.80261	7.42793	10.2314	3.48338	7.10801	3.659	3.89223	6.01558	5.39948	4.76013	6.01371	2.74568	4.71323	10.5809	4.57985	5.91027	2.49128	3.25728	6.76979	3.52958
XLOC_094781	0	0	10.9289	8.18734	0.204837	0	0.259201	0	0	0	20.2633	15.736	16.4059	0	15.6815	21.7248	16.5059	25.8587	17.1908	19.6334	0	14.8875	15.6603	14.8461	26.5342	22.6688	17.7589	20.8654	16.8569	14.473	17.5332	0.011226	17.1995	20.26	12.0264	16.3178	19.0232	17.7725	15.6962	19.2284	15.1784	14.3559	24.1724	17.0052	21.845	20.4657	15.8883	22.4759	22.9137
XLOC_094589	1.38857	1.92897	2.29994	3.07191	1.06495	0.949525	2.61057	1.76281	2.07136	1.61931	3.28693	2.45461	3.1363	4.45845	2.79387	2.41071	3.24269	2.35773	3.85969	2.53636	3.72646	3.63713	2.60536	3.53271	4.71127	3.97964	2.71201	2.58533	2.47447	2.65678	2.52689	1.74511	2.96578	2.16728	1.72654	2.2176	2.60984	2.725	2.26691	3.4868	2.87621	2.03455	2.61084	3.49302	3.07131	2.1479	1.29415	2.63629	2.33799
XLOC_097023	0	0	9.78547	8.46936	7.66097	2.42646	16.3949	5.79255	21.7577	10.4327	25.1561	14.0503	16.8726	27.4992	0.156081	12.8502	16.2896	21.9	18.4054	13.9438	18.6129	18.6076	18.6124	0.066911	23.4447	28.5721	20.6513	22.7334	11.0873	16.4824	23.0956	17.8308	18.8423	21.4241	6.23048	14.8778	17.4978	12.2946	21.5834	19.2784	14.5338	14.2256	25.5924	15.8774	28.3166	23.7145	10.584	22.3593	7.5999
XLOC_092252	2.38855	2.86776	4.47942	3.08731	2.26047	1.49133	2.68517	2.7536	3.51245	3.19165	7.49881	5.39948	5.74538	7.03059	6.15893	5.228	5.44976	8.1365	6.7707	4.01574	6.89153	7.64004	5.55471	8.75196	6.87166	7.27321	6.12715	6.44606	3.26413	6.4897	6.1438	6.41834	5.7589	5.38321	2.92298	3.21935	4.93318	2.29825	7.64647	5.54978	4.71192	4.82602	7.24845	3.22221	4.27693	3.45963	3.42134	3.14975	2.52603
XLOC_091524	1.68654	0.404014	0.837432	0.743316	1.01713	0.294774	1.58442	0.533489	2.22121	0.755751	0.727656	0.595992	0.283301	0.922754	0.876126	0.794793	0.458176	0.97159	0.671971	0.49987	0.554468	1.27071	0.709408	0.655195	0.80036	1.04432	0.954885	0.830055	0.661924	0.791902	0.767358	0.633897	0.841937	0.804667	0.40623	0.77605	1.21037	0.52257	0.644985	1.14103	0.775975	0.898767	0.586105	0.935026	1.04576	0.474859	0.755586	1.01619	0.388646
XLOC_093979	3.79418	5.77641	6.16315	4.93555	4.00697	4.83471	3.53537	4.73225	7.02232	5.28672	10.1065	6.82844	7.00198	10.6112	8.67527	5.27615	8.86619	10.687	10.1798	4.8368	9.93204	10.0106	8.89424	8.58629	9.42564	9.5433	8.9444	7.34779	5.52755	6.94944	9.6977	8.0243	8.42554	7.71336	5.14271	7.05535	6.82984	5.62903	8.31289	9.80203	6.97246	7.44299	8.77657	5.49994	6.83716	6.52985	5.72665	6.86916	4.99298
XLOC_102194	6.2224	5.11144	0	0	6.9166	6.82352	8.13097	8.18513	7.14335	5.21782	10.7881	6.77098	8.10938	10.527	11.5166	8.59233	11.8768	9.60468	7.52531	6.34237	13.1598	9.32904	10.3045	2.45134	11.0717	11.5388	8.50752	11.5627	5.89243	7.35283	10.8663	6.65578	8.59734	10.0495	4.03784	5.37042	9.86109	7.11642	7.4186	11.0886	7.15528	8.52755	12.7532	8.16175	9.44223	9.01219	10.8528	12.6478	9.34408
XLOC_102301	0.318213	0.209452	0.323913	0.23926	0.208024	0.246726	0.304533	0.292332	0.362192	0.171003	0.568254	0.275511	0.323238	0.402091	0.392429	0.240854	0.41962	0.656901	0.397036	0.4328	0.22715	0.584809	0.495134	0.35905	0.25165	0.320404	0.428778	0.175604	0.415104	0.357976	0.145843	0.421159	0.22317	0.515779	0.142779	0.307795	0.167294	0.51822	0.387368	0.353084	0.339935	0.152244	0.389427	0.388928	0.242916	0.407889	0.38335	0.44032	0.258746
XLOC_102514	2.22044	2.68222	2.79616	2.03955	3.56347	2.56055	2.83675	2.46596	3.31867	2.39307	8.1089	3.76919	4.87978	7.68064	4.19238	5.46933	3.94276	5.57783	4.20467	4.0884	4.49784	4.98788	5.50383	3.95235	5.48453	6.00726	4.25944	4.73436	2.78732	4.13395	4.44811	4.45945	3.4605	3.93373	2.0306	3.73041	4.04507	2.84181	5.03719	4.93766	3.07441	3.38841	4.28178	2.825	3.2627	2.35193	3.94009	3.5719	2.39811
XLOC_102662	2.10217	0.621432	0	0.110512	5.43614	0.955775	1.07503	0.311949	1.63599	0.291479	0.310629	1.10907	0.833858	1.31774	0.591964	0.828078	0.783285	0.48975	1.03231	0.59079	0.365743	0.554534	0.359429	0.688922	0.806592	2.12105	1.01653	1.74357	1.00083	0.302165	1.83195	1.33207	0.999821	1.11362	0.112626	0.912782	0.391333	0.459453	0.831006	0.601679	0.415138	1.1908	2.6209	1.31756	0.503705	0.10445	0.415012	1.14287	0.435178
XLOC_093625	8.19903	4.38449	12.9841	8.92855	11.5992	6.08903	12.7649	7.65874	13.4137	10.1558	24.203	18.6958	18.4226	28.2434	19.7239	18.5803	18.9652	23.781	20.8501	15.2924	22.0876	21.2168	23.3465	25.8894	24.2167	26.1474	19.7314	26.5214	16.0839	20.1801	20.5095	18.9254	20.5725	20.8379	11.7799	18.0025	22.6935	18.1436	24.2496	22.305	18.1559	17.1758	23.9549	17.7478	21.999	20.972	11.5341	20.1885	13.8131
XLOC_103047	1.20045	1.15424	0.931705	0.839512	1.32791	1.38746	0.678296	1.21361	1.06457	1.31734	2.50442	1.43093	1.48071	1.26239	1.17701	2.19776	1.11086	1.84515	2.04285	1.49601	1.50203	1.635	1.15028	1.70984	2.14199	1.69597	1.63327	1.48683	0.915648	1.54715	1.14147	2.54678	0.864769	1.27817	1.77356	1.17352	1.79815	1.275	1.85595	1.37537	1.56234	1.45787	2.29421	1.29399	1.03951	1.20931	1.51298	1.2813	1.31677
XLOC_103109	0	0	0	0	0.167566	0	0	0	0	0	0	0.380825	0.202845	0.114888	0.129949	0.144708	0.115103	0	0.310088	0	0.499164	0.505462	0.112637	0.130274	0.285641	0.538322	0.804082	0.549012	0.45603	0.92386	0.461107	0.460117	0.308011	0.287659	0.974825	0.525827	0.86916	0.56407	0.420526	0	1.25242	0.564629	0.737173	0.236258	0.361585	0.243458	1.74795	0.37978	1.19467
XLOC_103219	1.15088	13.5153	3.16365	3.21222	4.18079	5.9973	1.37409	5.36113	0.139665	1.22001	0.592192	3.35597	1.73007	0.616113	1.38267	3.76523	3.77264	1.80564	1.24801	3.25736	0.854544	0.889324	1.04306	1.07005	0.473784	0.616266	1.66135	0.476324	2.31095	1.36848	0.846914	0.301775	1.27035	1.71219	2.61227	3.18636	1.43124	3.25305	0.95587	1.32133	1.4815	2.1	0.777095	2.25831	2.14588	2.40525	1.62892	0.567573	5.34525
XLOC_093415	5.39665	6.47896	15.952	13.7758	3.45179	2.38931	5.30822	4.49022	4.7615	3.08111	6.38461	5.1678	2.70457	7.74033	8.52996	7.31014	7.65574	5.11288	5.30641	5.24084	4.17226	8.08582	5.62887	4.97007	6.03278	7.73195	6.60684	9.43664	12.1545	4.29896	10.0613	4.41641	6.96904	10.3489	2.84081	3.66598	4.60199	2.75475	4.84103	4.45038	2.91558	6.77215	7.49561	3.20403	4.16843	4.19044	4.84535	3.67773	2.53147
XLOC_093423	0	0	0	0.061379	0.060825	0.087642	0	0	0	0.05846	0.17056	0	0	0	93.2183	129.276	65.7292	0	0	116.325	0.242034	0	0	63.9351	0	63.4556	87.9495	78.9285	126.404	0.276523	79.4187	66.932	81.0186	74.7344	0.425964	0.134826	0	0.403301	0.06852	0.118217	0.120252	93.7707	57.8197	138.997	0.260631	0	0.545994	62.341	0
XLOC_104326	11.7635	10.7382	18.364	15.5758	8.74617	10.4188	14.5104	14.0516	15.5155	18.7172	35.4788	23.9077	29.8802	32.6106	27.8985	21.5212	26.8234	33.2932	28.8283	18.0817	34.7219	35.0278	29.5663	32.6799	34.022	26.9671	28.4587	26.6787	17.5305	23.9363	31.1139	31.3192	20.3727	27.7825	17.0446	20.4551	15.529	17.2021	36.1323	28.5188	22.5031	17.3006	23.3723	17.9868	17.0813	20.0608	16.7283	24.0561	18.1649
XLOC_094802	18.5441	5.94349	19.4137	17.5219	12.3198	6.0652	30.2472	13.5777	33.8606	12.9957	39.6354	22.1128	32.4239	45.4012	25.1226	29.7103	23.78	43.8686	31.9001	20.4371	30.352	39.138	31.065	34.8767	43.2068	36.9102	28.1851	35.736	23.3878	23.576	31.8913	28.023	34.3503	32.9957	16.302	26.4989	43.5331	22.4262	37.3048	43.6937	27.2991	27.1282	44.6571	30.7527	36.937	27.283	18.423	40.115	14.9396
XLOC_092318	0.938191	1.34889	1.24704	1.59848	1.9813	1.29126	1.60338	1.22894	1.8591	1.15751	1.7138	1.70319	2.37275	3.22807	2.06015	1.15595	1.68557	3.86341	2.06693	1.96027	2.47728	2.65486	1.5181	1.89837	2.35099	2.17601	2.32946	1.59355	1.32616	1.80326	1.34476	1.68401	1.79612	2.12794	0.835972	2.38315	2.13404	2.19865	3.67042	1.85651	2.81871	1.21636	1.78902	1.1397	1.41907	1.37178	2.37001	1.94796	1.19392
XLOC_101743	20.0681	12.8968	17.2107	14.3306	18.8172	13.761	21.2143	15.3336	28.0258	12.1302	30.0277	26.3113	26.3322	34.1089	25.6766	23.7402	30.3765	28.4849	27.5974	25.9678	25.2069	30.712	26.2819	26.6298	32.2189	33.9941	28.5894	30.5251	27.4581	30.7045	32.5874	22.7177	26.5223	29.833	20.9329	24.3065	27.8471	24.5916	31.9999	37.2543	27.735	26.324	34.97	28.1079	34.3649	25.8251	23.1901	31.3889	24.1385
XLOC_101893	1.1877	0.851372	0.851891	0.377494	0.530576	0.668686	1.27954	0.526402	0.368511	0.947824	0.631694	0.316701	1.04163	1.08806	0.984884	1.66416	0.76777	0.299204	0.669875	0.845448	0.522746	0.431202	0.437092	0.520051	1.19074	0.522112	0.933904	0.585406	0.428004	0.54691	0.643698	0	0.957083	0.694007	1.02989	0.567062	1.19104	0.844952	0.503203	0.432193	0.436846	1.09762	0.63118	0.920421	0.675018	1.04409	0.523891	0.870221	1.23202
XLOC_101533	0.663305	0.314042	0.357071	0.165162	1.79854	1.05711	1.11004	0.840702	0.794565	0.272952	0.50434	0.370955	0	0	0.809594	0.34783	0	0	0.592361	0	0.656795	0.167563	0.30103	0.157027	0.180685	0.348122	0	0	0.546254	0.484098	0.577411	0.626038	0.199185	1.02471	1.01648	1.16947	0	0	0.373801	0.845507	1.14125	0.338524	0.163455	0.566769	0.378743	0.317267	0	0.793198	0.90625
XLOC_088364	13.3632	12.9152	12.4276	9.61892	18.8113	11.2381	17.9388	11.0686	18.2629	8.21867	17.1086	13.6457	11.9078	19.6843	16.8563	20.7859	15.7624	18.3971	12.6915	13.64	17.1498	15.6222	13.9488	15.9927	19.6178	16.8385	12.6397	21.4287	18.0093	16.5725	18.2178	14.6705	18.5755	20.1569	14.6548	14.3885	23.3505	15.4845	20.4531	20.3094	19.3281	16.3772	18.2478	18.3669	21.2389	16.0086	18.6132	20.9916	15.8309
XLOC_088369	6.14363	6.31874	7.56742	6.69511	10.2334	6.98356	8.51585	6.72522	9.95682	7.01174	10.1814	10.099	10.8447	14.4699	11.2137	11.7175	12.0242	14.085	11.5777	9.27932	12.0508	11.8681	12.1335	10.8487	11.8072	12.2148	11.0231	11.2084	8.98594	10.5183	12.3245	10.2636	12.3326	9.23481	8.76142	10.0896	10.6517	8.95347	18.1912	14.079	11.6848	10.7903	11.3456	11.2498	11.3133	14.3109	6.78029	12.6793	10.9097
XLOC_088494	3.11996	2.12596	2.98728	2.14253	4.29291	1.80314	4.8308	2.31587	5.74156	1.62976	3.69309	2.48019	2.41866	3.81426	3.26324	3.0162	3.00957	4.03946	2.74023	2.10716	3.41336	3.34974	2.49141	3.34432	4.34921	2.86045	2.6041	3.1485	2.87055	3.09226	4.12337	3.23441	3.32765	3.77694	1.42233	2.47329	2.92423	2.28129	3.27969	3.39734	3.44792	2.77971	2.83004	3.85121	4.21612	2.32469	3.35727	3.99306	3.09487
XLOC_132025	0.763377	0.389404	0	0	0	0	1.53517	0.37482	1.18432	0.746457	0.537385	0.623166	0.728537	1.02737	0.777946	1.45218	0.26123	0.766345	0	0.573835	0	0.546767	0.888386	0.624021	0.869865	0.502489	0.572441	1.01692	0.271464	0	0.47827	0.537072	0.895405	1.12605	0.542542	0.71673	1.03386	0.539869	0.822443	0.319873	0.406187	0	0.764595	0.867246	0.695847	1.14178	0	0.289652	0
XLOC_132212	0.963012	1.32833	1.93137	1.98327	1.21728	1.15209	1.08769	1.2407	1.02854	1.1308	0.969272	0.812056	0.807147	1.03504	1.3132	1.06919	1.15626	0.73712	1.27323	0.979081	0.911763	1.12214	1.00853	0.876893	0.908475	0.837934	1.33047	1.04903	1.00227	0.797652	1.05655	0.733192	1.04339	0.917544	0.598459	0.907983	0.794341	0.850729	0.88545	1.19851	0.952589	1.49559	1.19812	0.650832	0.980621	0.862696	0.913502	1.15423	0.930503
XLOC_114068	0.172911	0	0	0	0	0.317062	0	0	0	0	0.16052	0	0.299182	0.110767	0.649362	0.189937	0.147032	0.165071	0.147877	0.313159	0	0.158233	0.122236	0	0	0	0.175545	0.173967	0	0	0	0	0	0.107075	0	0	0	0	0.542017	0	0	0	0	0	0	0	0.152114	0.155757	0
XLOC_114137	4.8173	3.74463	3.64608	3.34424	4.05437	2.28703	3.12948	1.41568	2.13448	0.757467	2.2947	4.20537	4.67029	5.31284	3.29135	4.12917	4.00415	6.71332	2.80426	3.97565	4.53775	5.25876	4.96734	3.33487	7.01105	6.72362	3.11917	7.11306	4.39827	2.94345	5.45328	4.70732	4.06998	5.84507	3.75974	3.7473	5.32656	5.59079	4.61045	5.18619	2.55845	3.05729	5.28863	6.25773	6.30716	4.17844	2.69964	3.01356	1.11125
XLOC_132684	3.70843	1.65339	2.07081	1.55474	2.7696	1.827	4.69397	2.51735	3.28172	1.87288	6.30224	3.76182	2.84559	6.23671	3.55445	4.36991	3.37586	4.42601	4.54533	2.80598	4.43887	4.60291	4.68644	5.5606	4.67985	4.77222	6.59932	5.64933	2.70543	3.85241	6.24639	6.0028	5.51312	4.42842	2.63049	3.83152	6.82447	3.96294	5.69472	3.62516	5.1284	3.60005	5.29641	4.00542	4.81112	3.51886	2.36065	5.00402	2.16489
XLOC_131565	1.16168	1.8511	0.527701	0.463658	0.751737	0.567547	0.9607	1.07251	1.60131	1.18707	1.25708	0.851426	1.32805	0.791924	1.67688	0.79877	0.913122	1.32989	1.59284	0.857863	0.656901	1.1972	0.983922	1.49612	1.62413	1.12707	0.878473	0.971762	1.24122	1.157	1.63411	1.03236	1.83314	1.54071	1.8777	0.95551	0.93306	0.933972	1.41529	1.88135	0.904893	0.855758	1.32592	1.57813	1.28485	1.16805	1.49493	1.08081	1.56303
XLOC_113426	6.85021	6.43629	8.26799	7.58226	8.91179	5.98205	0.197982	0	0	0.145373	15.473	11.3601	13.5	19.0949	12.1653	11.837	7.33741	16.4398	14.8212	11.507	13.7643	0.024591	12.9732	0	0.058884	15.7276	16.187	17.0752	11.468	0	15.8031	11.723	0.058465	0	9.62857	11.1356	13.6342	9.55689	18.7034	19.046	12.6548	11.1117	16.9913	13.5349	14.0313	12.1068	8.91252	14.6356	11.961
XLOC_109464	3.24616	4.18025	3.00404	2.94556	3.56942	2.82368	3.62507	3.07448	3.8545	2.1429	4.54409	3.25825	3.68361	4.71555	3.24685	3.12067	3.15142	4.96873	3.51041	3.65236	3.79534	4.40387	3.82058	3.49932	4.72588	5.99637	4.32342	5.57977	3.97213	3.56558	5.65456	4.20211	3.97063	4.61263	2.89316	3.55135	3.97455	2.78669	5.07081	4.40346	3.65225	3.37362	4.69498	4.1257	3.36696	3.49177	4.30266	3.57265	2.743
XLOC_109595	6.68234	3.07319	8.41352	6.26944	5.15658	3.27886	11.0989	5.08147	12.2975	7.24058	16.7586	10.4362	11.4941	17.5018	11.5349	9.45157	10.7292	15.776	11.3984	10.8796	15.0111	14.5446	12.9957	15.1346	18.1948	18.0133	14.3882	13.6896	9.66224	9.48109	14.8584	13.8762	12.4455	12.3009	7.24074	10.1442	16.2913	9.98507	14.4042	12.5611	8.52943	10.0266	16.1955	12.3337	12.3977	9.39844	9.71083	15.5215	7.22865
XLOC_113070	10.0769	17.0635	9.65427	9.10709	15.1383	12.8871	11.1797	7.21511	9.97067	5.39992	10.28	13.226	7.91916	9.77245	11.7988	13.581	8.33703	10.493	7.14638	13.3642	13.6147	10.8148	10.251	11.9296	7.61486	8.48235	10.5352	7.46934	14.1216	11.8426	9.14067	7.37545	9.40957	13.1019	14.0966	10.5423	8.47782	9.47258	10.2669	9.33191	14.2094	10.6877	9.60105	12.1651	12.8259	13.3627	11.3545	7.05412	15.1233
XLOC_113757	12.4001	0.658732	2.88166	1.01023	25.6507	1.37198	14.7368	1.56317	16.1232	0.945518	3.88673	5.1629	3.67582	3.06971	7.19912	5.09452	1.61995	3.68953	8.78563	4.44328	2.01132	4.81806	4.86371	7.93789	3.16567	7.34919	5.54346	3.695	4.01973	5.20311	2.40223	8.35471	7.15341	2.8624	8.56388	11.5669	4.43528	3.13568	2.71073	6.41808	4.47802	2.75524	3.08504	5.99659	2.03041	2.55458	3.35365	10.5517	4.42178
XLOC_131929	1.90983	2.58921	1.5478	1.02859	3.68031	2.02067	1.85974	1.53711	2.35292	1.20913	1.53569	2.45234	2.16477	1.84251	2.08296	2.12793	2.34647	2.35371	1.87264	2.54103	1.83626	1.75095	2.07716	2.3882	1.53173	1.64156	2.17394	1.4975	2.24577	2.43052	1.85641	1.38328	2.20344	2.36534	1.71889	2.23085	2.52576	2.39001	1.85605	2.63092	2.7182	2.32831	1.82597	2.66308	2.13212	2.92307	2.7965	2.32774	1.51928
XLOC_115562	0.336927	0.132847	0.33071	1.54786	0.137835	1.00639	0.46724	0.775667	0.183976	0.614673	0.612604	0.902697	0.568426	0.897619	0.378735	0.743286	0.41998	0.964415	0.5763	1.53774	0.584943	0.928579	0.695398	0.433249	0.393174	0.636289	0.481609	0.57566	0.551178	0.438542	1.08276	0.584662	0.184174	0.484428	0.754918	0.58906	0.382523	0.626288	1.40469	0.480529	1.10264	0.528499	0.147622	0.527546	0.77583	0	0.276184	0.757501	0.423185
XLOC_134018	3.78632	7.34855	4.76815	3.97322	0.052338	0	5.51743	4.35261	5.26665	4.55238	7.65323	6.71861	6.94999	9.67375	5.57754	7.37111	6.34248	7.73298	6.79768	0.061079	6.66524	6.99704	6.13271	6.87131	8.52296	9.08451	6.65847	7.26672	5.12383	6.37271	6.07609	5.92076	6.54355	4.47787	4.38977	5.06871	6.61413	5.88393	8.23838	7.42455	5.85939	5.85163	6.41009	4.74126	5.17584	6.02808	4.71197	6.63497	4.25467
XLOC_126933	0.883141	2.30655	1.71246	1.37964	1.49153	1.66196	1.48375	1.07235	1.03726	0.676458	0.737874	0.916185	0.818426	0.929988	1.43758	1.00352	1.14646	0.77204	0.872523	1.02117	1.01686	1.27718	0.705174	0.876903	1.06943	1.09987	1.37731	1.52745	1.77995	1.06484	1.24428	1.5204	1.31476	1.16369	1.35962	1.02431	1.19315	1.03813	1.0986	1.07775	1.26297	1.66868	1.27252	0.960042	1.24957	1.12861	1.08131	1.19194	1.46011
XLOC_133320	2.06373	2.36402	2.55882	2.58265	0	0	0	0	0	0	6.96931	3.85213	4.87314	9.37199	5.39578	2.96796	7.37817	4.42222	5.76926	2.9343	7.12224	6.86142	6.66914	4.78706	6.33727	6.29252	4.29047	4.62857	2.9728	5.03358	5.70358	3.92581	4.42327	5.9411	4.71121	2.84216	3.85531	2.45407	6.25775	4.3094	3.97417	3.65471	4.67501	3.0836	3.20745	3.72132	2.67466	5.26116	3.32559
XLOC_130135	7.59404	7.07075	7.36276	7.1884	7.10403	5.6771	9.44399	6.80708	13.9155	6.91408	7.68964	6.51069	6.36889	12.5832	7.85959	8.36461	5.89168	10.0069	8.65625	6.34082	8.48706	7.49172	7.74559	5.59773	10.9446	11.3069	7.80982	7.95837	8.57849	7.18586	8.68354	4.40636	6.78358	8.09544	4.33988	4.19586	8.50438	4.78931	7.15218	6.8821	5.65195	6.7173	6.31626	6.46449	6.6168	5.9398	5.86756	6.28081	4.25308
XLOC_130139	2.1801	2.99736	3.05084	2.47415	3.71979	3.13742	4.45249	3.26359	4.8625	3.54138	4.7217	5.02203	4.29042	6.58564	4.25883	4.24812	5.65982	6.23012	6.60447	4.73874	6.65681	5.93825	5.56121	5.03282	6.5673	5.77398	6.22048	5.27705	4.58414	5.534	6.08737	5.01599	5.35348	6.11353	3.98378	3.74067	5.77059	3.7329	6.64964	7.04492	4.90341	4.09418	5.29808	5.46485	5.29717	4.9273	4.49528	5.71991	4.48841
XLOC_133163	9.5438	8.14445	14.7081	10.983	7.05962	5.35177	8.03105	7.14002	15.4844	11.1333	11.1473	15.2182	7.74048	18.6798	19.5122	18.2085	18.9414	10.8811	19.757	14.5861	25.4142	20.6261	20.1526	23.0086	18.9073	24.8518	16.6641	14.0852	16.7716	16.1861	17.5458	18.627	19.6359	15.4847	13.5414	13.5231	18.4786	11.6962	18.1518	19.7834	13.6114	13.6133	11.5085	20.1631	16.0272	15.0848	12.6982	19.3819	12.0115
XLOC_132738	6.21444	6.58567	6.23708	5.88349	6.49232	4.8789	9.68769	8.13829	14.2527	7.78897	15.5911	11.13	12.4908	21.3765	15.1759	8.65051	12.1172	13.6106	16.9145	10.8271	16.464	20.1544	15.1178	15.0596	18.2333	17.9821	15.5527	14.9847	11.5986	11.9867	18.8927	11.6557	12.8944	13.1748	7.62287	10.1291	12.3077	7.21087	19.2141	17.3438	13.3384	12.0709	19.1332	11.2621	9.50861	13.4876	8.89659	14.3695	8.53252
XLOC_114539	0.945729	0.510682	0.637624	0.812486	1.07408	0.786405	0.864881	0.522923	0.780397	0.41328	0.398193	0.302209	0.504869	0.682848	0.496003	0.662625	0.595643	0.245922	0.561559	0.398679	0.38579	0.445692	0.491284	0.343939	0.680068	0.713609	0.413133	0.673123	0.530232	0.834679	0.921428	0.48794	0.519058	0.586241	0.889687	0.702139	0.732082	0.493007	0.447534	0.72241	0.590004	0.569319	0.85462	0.806272	0.633143	0.454698	0.729975	0.422174	0.38178
XLOC_114567	11.7969	5.90369	9.21995	6.87557	6.73535	5.98685	17.8004	5.839	17.4658	5.01854	9.91687	10.1758	8.04491	11.0892	7.57133	10.3418	8.44417	11.7614	10.813	6.50887	10.8234	10.186	10.8709	10.4587	11.3169	10.802	9.57686	12.6454	6.95162	9.14887	11.7849	9.19686	9.64311	12.4569	8.7918	6.96053	11.3207	9.3079	9.41276	12.1924	8.13037	10.7618	15.2172	11.225	11.709	9.40034	9.45585	11.5092	8.83011
XLOC_132790	4.99862	5.13932	3.84854	3.54246	7.47268	5.02529	0.017407	0	8.61883	4.21101	3.49973	3.82108	3.15666	4.73295	5.35441	4.66357	3.62616	5.84371	5.2563	3.863	4.47846	3.57821	4.235	3.45485	5.69575	4.82001	4.58918	5.20332	6.67796	5.46117	5.42161	4.91809	4.91224	4.62534	5.24054	5.03668	6.355	4.80392	4.77669	5.82569	5.23369	4.76142	4.56871	5.93037	5.89237	5.21683	5.28416	5.22647	5.38588
XLOC_105693	5.08156	4.46665	8.69257	10.701	6.60783	5.43086	8.90052	7.24435	4.78793	9.26492	12.8048	14.2641	15.2495	10.3707	15.1529	10.3958	16.0634	10.0263	12.0229	16.0731	13.6024	13.1592	15.1016	15.1352	7.2427	8.7561	12.3679	10.8646	9.00451	14.4355	10.7169	10.6832	15.3101	11.5934	10.6639	12.2246	9.95704	9.04391	10.5446	12.9644	9.26724	11.8792	10.8032	11.3514	11.0481	12.0057	7.11974	11.1476	9.47048
XLOC_134346	19.1732	16.111	22.5333	18.071	0.337545	0	0.103095	0	29.8575	13.8304	0	23.2979	22.9219	46.4097	33.789	35.7345	24.1985	45.6517	33.1898	0.1553	0.064455	25.9882	35.8091	9.41982	42.8941	0	38.5272	0.102356	33.9621	0.219856	33.9506	34.4109	0	36.617	16.7856	26.1081	0.056221	21.3171	26.5702	29.7094	0	32.9517	39.5658	35.2652	35.4955	38.0159	0.421977	24.9833	19.4754
XLOC_111221	1.28976	1.06862	1.53952	1.13937	1.53554	0.676332	1.56011	0.702591	1.68335	0.932475	2.1956	1.95165	1.54637	2.15905	1.28901	1.80127	1.53537	1.84289	1.62407	1.45273	1.42311	2.36067	2.15502	2.3303	1.47063	2.06192	1.95483	2.1429	0.976188	1.37961	1.48449	1.45122	1.71436	1.62892	1.4099	1.94125	1.69693	1.48652	1.35578	1.57238	1.40995	1.47977	1.92958	1.83029	1.56393	1.51784	1.462	1.44253	1.42155
XLOC_126289	3.07168	2.83222	2.58326	1.86863	2.12666	2.78325	1.69076	2.85679	2.25583	2.43836	3.73283	3.54331	3.6739	2.73901	4.08805	3.92555	4.05984	3.55721	3.56347	3.03446	2.85602	4.15749	3.28085	4.03635	2.05252	3.40285	3.25212	2.95625	3.27662	2.86779	3.49412	2.97944	3.06445	3.411	4.08333	3.11072	2.67827	2.93403	3.34605	3.74591	4.4402	3.46308	2.95445	2.84317	2.01763	4.02707	1.97216	4.16076	4.2227
XLOC_109649	7.77873	4.62613	6.59751	5.76086	6.22368	4.67805	10.8058	4.90853	11.0793	7.52972	9.50676	7.86404	6.88993	12.296	9.62584	8.7178	7.36963	10.753	6.65221	6.83762	10.6357	9.93528	8.78737	9.70967	8.90432	12.6684	10.0662	12.8606	7.33893	8.54354	9.82864	8.49262	8.72358	11.5675	7.79809	8.42286	12.2195	7.23776	10.7836	11.0588	7.63	7.94631	10.8314	8.64274	10.3125	7.33309	7.24762	10.0006	8.04645
XLOC_115124	0.587038	0.816334	0.821242	0.272391	0.70543	1.03946	0.908241	1.15824	1.20152	0.696353	1.3841	1.36327	0.656332	1.49403	1.14322	1.06858	1.4082	1.46662	1.48558	0.887799	1.34305	2.42513	0.97138	1.00124	1.90333	1.05583	1.24505	1.28952	0.936929	0.590997	1.10226	1.38677	1.26564	1.21316	0.358803	0.608739	0.752344	0.908583	1.65248	1.22832	0.92739	1.04879	2.15792	0.760627	0.809331	1.05697	0.843189	0.952357	0.534232
XLOC_115142	1.13703	0.095459	0	0	0	0	0	0	0	0	0	0.541819	0	0	0	0.800409	0	0	0	0	0	1.94593	0.996722	1.08201	1.20785	0	1.24399	0	0	0	0.698478	1.07389	0	1.13473	0	0	0	0.539805	0	0	0	0	0	0.746372	0	0	0	0	0
XLOC_115150	16.2777	2.41287	2.2523	2.8705	26.6906	5.77097	24.7783	2.55492	27.4047	3.01221	3.69601	4.91355	6.73325	6.64935	4.77419	5.56196	7.76476	6.94405	4.03932	4.68515	7.38486	6.2569	6.83763	5.26396	4.20662	5.97107	6.23664	9.7373	5.10209	4.55276	8.09125	3.59656	5.44664	9.73714	7.33168	5.1103	7.80598	5.5198	5.05691	7.46824	11.4213	5.28882	7.12798	7.31813	7.83508	4.48778	5.21075	8.78871	7.91601
XLOC_115284	1.93105	1.88191	2.38598	1.92404	3.28324	1.77106	3.89112	1.46892	3.69535	1.71477	4.20337	2.61798	3.06506	3.77309	3.13418	1.87173	2.26642	4.44181	3.86952	2.96776	2.39493	4.33675	2.71821	2.84167	4.02587	3.71296	2.96459	4.05887	2.53187	3.04748	3.37019	2.46992	4.71088	3.64168	1.23965	1.69736	2.39585	1.7141	4.13322	3.86485	3.06315	3.20569	4.28236	2.60503	0.879242	1.76222	3.67333	4.54917	2.07217
XLOC_133540	3.65926	1.92853	3.4717	2.19258	2.54504	2.35402	4.57191	1.99619	5.09838	4.60612	5.70026	4.43187	5.36819	6.34833	4.42528	3.93176	3.63165	5.64072	4.49979	4.46096	5.49426	5.32719	3.9406	5.52243	5.48098	5.80408	4.54668	4.51635	3.34912	3.60879	4.45351	4.95404	4.11935	3.32276	3.15332	4.3713	3.76381	3.12024	5.22771	3.6515	2.73015	3.22032	4.77708	3.69091	3.71953	3.37459	3.60918	4.22263	2.59209
XLOC_108480	0	0	0.168076	0	0.01985	0	0.122753	0.134313	0.069698	0	0	0.067299	0	0	0	0	0.127831	0.098547	0.078331	0	0	0.052021	0.114511	0	0.139449	0	0.042956	0	0	0	0.24822	0.087002	0	0.070654	0.242734	0	0	0.019927	0	0	0.147591	0.110138	0	0	0	0.13748	0.08348	0	0
XLOC_134114	12.0996	7.99174	16.0431	18.2488	0.213933	0.12841	16.708	17.0356	17.4733	14.7545	26.5493	22.9278	19.9538	28.122	22.774	17.756	23.2226	28.9727	26.4659	20.5721	30.2869	26.5807	23.9821	24.979	20.4195	25.7625	25.3872	20.6629	19.5331	25.1236	23.7311	21.5051	22.8154	23.0789	16.0286	21.1252	21.2255	12.7295	21.0498	21.627	19.5122	18.2411	21.5913	17.3481	18.3464	21.5896	11.7236	19.7625	17.751
XLOC_115922	1.45414	1.34646	1.21433	1.88238	1.45988	1.86322	1.9303	1.81952	3.14487	1.58999	3.55489	1.05003	1.35632	3.03774	1.86187	1.58662	2.26653	1.68744	2.19643	1.14931	1.82855	1.98394	2.15557	1.55115	2.08691	2.81934	1.85917	2.11908	0.825442	1.68604	2.96203	2.47189	1.90161	1.84393	1.29051	1.56775	1.44169	0.62137	2.6527	2.76542	1.44611	1.18897	3.00587	1.23812	1.44601	1.3398	1.33923	2.3569	1.06617
XLOC_116685	0.691673	0.450248	0.91241	0.838839	0	0	0.748239	0.678663	0.986845	0.829803	1.7646	1.25919	1.05818	1.38909	1.121	0.970122	0.893429	1.82219	1.65423	0.981275	2.39469	1.68361	1.52235	1.64463	1.3616	1.761	1.5887	2.73413	0.969109	0.493489	1.33633	1.70809	0.917972	1.00026	0.752184	0.632265	0.919492	0.482235	1.10393	1.74871	1.06857	0.663277	1.40382	0.831303	1.78227	0.778336	0.818364	1.31748	0.500256
XLOC_116116	2.38912	0.563611	2.12118	1.96212	3.23569	0.733088	5.33088	0.543971	7.02006	0.822889	6.60504	2.36293	1.39123	6.1244	3.70101	1.96621	2.18679	6.20444	3.52825	1.74503	5.97058	5.59535	3.70202	2.91042	6.26726	9.41557	3.31596	8.44828	1.72162	5.09939	4.88835	3.33486	5.83814	3.36807	1.51478	1.97521	5.33126	1.74496	2.56053	4.20215	2.21088	2.19184	6.15523	4.03472	4.86545	2.3708	1.71833	21.073	2.19855
XLOC_136165	0	0	0	0	0	0	0	0	0	0	0	0	0	0	0	0	0	0	0	0	0	0	0	0	0	0	0	0	0	0	0	0	0	0	0	0	0	0	0	0	0	0	0	0	0	0	0	0	0
XLOC_117827	0.213303	0	0.153284	0	0	0	0.049685	0	0.058237	0.193276	0	0	0	0.047488	0.050826	0	0.089631	0.101986	0.180302	0	0.105908	0	0	0.148739	0	0	0	0.159977	0	0	0	0	0.115045	0.101436	0.121109	0	0.183157	0	0	0.051041	0	0	0	0	0.168514	0	0.046365	0.047318	0.268809
XLOC_136062	0.748163	0.231973	0.116502	0	0.253653	0.074779	0.524045	0	0.266008	0.38244	0.488225	0.512887	0.326812	0.307132	0.31536	0.247766	0.731994	0.538145	0.260287	0.629847	0	0.817331	0.252019	0.435672	0.113758	0.291941	0.342749	0.890889	0.654232	0.6486	0.158119	0.256049	0.755973	0.431033	0	0.373167	0.304558	0.315302	0.290257	0.167509	0.424569	0.320319	0.177651	0.241687	0.22136	0	0.209008	0.62553	0
XLOC_140779	10.6798	5.83104	6.03236	5.05384	5.41734	3.53045	3.13985	5.04347	5.12501	3.17414	8.14802	7.45936	8.53335	8.15999	7.70137	6.56854	8.04283	8.4577	9.22459	6.5578	7.48702	10.7196	9.25197	17.8386	8.77603	11.0591	5.9732	7.71242	6.33904	10.9356	8.07826	7.30374	3.70467	8.73163	4.08241	7.2782	5.74226	6.77178	11.0236	8.27955	5.93105	6.40416	10.0475	5.15635	5.59472	7.08237	4.27742	7.52713	5.60048
XLOC_140765	6.17455	5.81576	8.26422	7.5945	6.84713	6.51695	15.0984	7.28158	21.0881	9.8733	19.1445	10.3862	3.84773	10.8025	10.6571	9.90383	4.84858	18.4065	12.2562	12.5734	14.589	12.7779	15.3298	13.3044	20.2048	12.9047	4.86231	4.024	16.8893	21.3783	4.95901	4.02568	3.02201	4.15916	17.1834	6.88455	21.7182	18.1043	17.3471	23.402	16.552	7.43175	7.65485	28.5114	24.2457	10.7571	15.6087	23.1268	13.8075
XLOC_124283	38.0409	58.3004	30.7884	20.4699	38.3131	40.9053	26.6159	49.5516	5.49679	27.5458	5.19561	19.008	16.7964	4.51361	5.4798	0.221561	0.101889	15.4986	13.6994	29.5656	9.5432	5.16782	8.22983	7.25866	4.02963	5.59377	17.382	5.20469	22.3733	6.30558	6.27506	6.17807	16.237	11.71	41.9925	16.7927	10.4555	24.408	7.63346	0	11.7507	18.74	6.12579	0	12.4429	13.223	6.28879	8.27645	36.7008
XLOC_123285	1.19562	0.845904	2.04286	1.68191	3.01271	1.36719	1.49006	1.42929	4.94634	1.76308	5.07808	1.8927	1.70338	4.62351	3.17068	2.6103	1.62442	1.92694	2.2207	1.98436	1.9741	4.08303	3.42642	2.40055	3.36774	6.04157	3.12533	3.47211	1.76922	3.3482	4.22427	2.13887	0.950941	2.91495	0.629533	1.05632	2.8354	1.736	2.11843	2.82187	3.07173	1.63668	2.47561	1.66615	1.67111	1.35054	2.63359	1.67498	1.58007
XLOC_123447	2.17946	3.39693	1.87061	0.969077	3.13839	3.78242	1.79649	2.2818	5.0574	5.5604	0.139381	0.919934	1.04085	1.7636	1.50406	0.781028	0.491881	0.722407	0.760149	1.22632	0.297684	0.933142	1.62257	0.869859	0.165592	0.967417	1.81998	0.889225	0.586502	1.76136	1.9726	0.663859	0.988673	0.433894	0.814632	1.64776	1.64896	1.26448	1.24662	1.2043	2.34669	0.945687	1.2071	1.86082	0.612524	1.25956	1.17591	1.21721	2.06611
XLOC_141667	1.38356	0	0.632548	0.44113	0	0	1.01171	0.276819	1.15149	0.459048	0.441746	0.474014	1.49364	0.459875	0.20846	0.557445	0.118288	0.909027	0.124771	0.457114	0.504295	0.314636	0.599231	0.814466	0.60314	0.470149	0.434048	0.216775	0.588783	0.467578	0.410453	0.333265	0.368724	1.03873	0.167627	0	0.833778	0.135369	1.00936	0.48309	1.17766	0.600293	0.500108	0	0.517349	0	0.448147	0.972593	0
XLOC_140881	2.0305	1.29945	0.590647	0.652049	1.55223	0.54101	3.76752	1.7165	1.77571	0.400205	3.36843	3.02551	2.32133	4.2783	1.18576	3.7832	2.74385	1.45498	1.32996	1.603	1.49919	3.40278	2.74268	2.29508	4.89185	4.33195	2.9224	2.63341	1.8979	2.50721	1.16658	1.23755	0.881527	2.65681	1.30799	0.578245	0.903591	2.56271	0.684384	3.71405	2.80963	1.37557	3.40804	3.19111	0.846058	0.759036	0.672393	1.33693	0.77156
XLOC_122770	4.03395	5.36346	3.79306	3.57706	5.36238	5.01721	3.76758	3.22328	5.4722	1.95151	9.76057	4.22963	5.09907	9.25232	6.05835	5.2158	6.82405	8.63464	5.90927	4.40991	7.04501	7.29445	8.87366	5.64856	6.08081	9.60625	2.68641	7.07462	6.87922	6.97851	6.5415	5.52077	2.30848	6.34112	4.56756	3.58279	4.0717	3.88875	6.83164	3.88109	7.13617	5.33946	6.95629	5.52814	6.8322	3.66343	2.49667	4.10407	4.15091
XLOC_140969	10.2066	5.03408	0	0.145044	8.08816	6.36147	15.75	11.2744	0.075658	0.062776	30.4638	13.748	0	0	21.6502	0	21.7106	30.4746	23.4306	17.3705	0.068339	29.2961	25.0564	0.126052	28.9681	33.4867	26.3147	24.9697	0	21.6773	25.2854	22.7265	9.08095	22.8827	6.04141	13.2307	21.7437	0.116624	23.6569	0	18.715	14.7539	0.075091	0.062454	17.5566	0	0.049898	0	0
XLOC_138904	1.3189	2.23894	2.94996	2.65018	1.8616	1.32988	2.29617	2.27118	3.50564	1.2664	2.42327	3.21373	2.3258	2.31655	4.48413	2.02607	3.27475	3.23862	3.06813	2.42857	2.61104	4.56436	2.58002	4.26642	4.7634	5.16223	3.87448	4.06311	2.31899	2.33891	3.11442	2.92466	1.09208	2.94501	2.3061	2.65838	1.54081	1.65629	4.45002	3.88389	1.11136	2.27926	3.92996	3.07377	1.49351	2.33257	2.40843	2.9609	2.03003
XLOC_121474	5.97139	3.73495	5.96746	6.91218	4.35327	3.5568	8.76061	5.57211	10.2486	6.53982	14.7513	10.0743	11.1943	16.7789	12.1375	11.3925	13.573	14.2157	12.2104	10.7586	12.0408	14.0961	11.3762	12.9188	15.8683	17.1342	12.9936	15.096	8.84548	11.5953	13.6203	13.5557	5.4407	11.0528	7.50584	10.6421	11.6589	8.91869	11.9965	13.9182	10.1126	11.7481	15.7318	12.8515	13.132	10.8492	7.61774	13.0464	8.87369
XLOC_139609	0	0	0	0.273301	0	0	0	0	0.166939	0	0.138841	0.207716	0	0	0	0	0	0	0	0.070023	0.370663	0	0.063563	0.347774	0	0.144579	0.460675	0.154566	0	0	0	0	0	0.146361	0.171823	0	0	0	0	0	0.140341	0	0.32731	0	0	0	0	0	0
XLOC_139624	1.35998	0.53034	1.30908	0.926716	0.525991	0.65511	1.1262	0.923756	1.54399	0.937868	1.19284	0.838111	0.746226	1.75083	2.03225	1.50259	1.24475	1.26802	1.39454	0.921752	2.11285	1.69283	1.13988	1.37881	1.67829	2.05715	1.41614	1.32098	1.43009	1.48544	2.09494	1.00461	0.516274	0.983986	0.362192	0.993301	1.449	0.807132	0.992274	1.71633	1.09754	1.52432	2.43722	1.18537	1.38272	0.945297	1.05812	1.52022	0.679558
XLOC_121572	8.027	7.5985	4.67665	5.26598	11.2766	6.84896	12.2041	5.10529	14.7228	5.58559	0	10.5458	9.9094	18.6453	10.339	0	0	16.7663	13.234	0	12.4068	0	0	0	0	0	0	0	0	12.0666	0	11.1992	6.56523	0	5.56837	8.02487	13.8879	0	13.118	0	7.32299	8.60658	15.8954	10.289	13.1537	10.166	0	0	0
XLOC_138574	2.23756	2.29113	2.70171	2.63162	3.12452	1.68815	2.30644	1.37837	3.90756	1.48598	4.67905	4.00249	3.06402	6.00641	3.54378	3.18664	3.31791	4.7769	2.89154	2.02908	2.57447	4.49846	3.21978	3.88557	5.898	3.89058	4.232	5.29466	3.10449	3.73397	3.8509	3.33274	3.69373	3.0391	2.0631	2.69346	3.90359	3.04583	5.19239	2.70422	2.4519	2.86853	4.33851	2.94589	2.38697	2.37894	2.42951	2.24077	2.15984
XLOC_138636	5.67494	7.41492	0	0	0	0	6.36243	6.55474	10.8712	8.37042	0	11.3665	11.0912	14.4867	10.4326	10.6563	9.55725	0	12.5201	0	0	14.9519	13.9542	11.6968	11.7373	0	12.7724	0	10.8117	10.5487	0	11.5325	8.42953	10.2902	6.93735	10.7771	8.9879	7.48614	16.7479	15.263	8.76779	0.125527	12.4012	9.33827	10.3773	8.9715	6.5635	0.107831	8.86189
XLOC_120502	3.46898	5.06711	3.49516	2.33792	3.07233	4.5944	3.49505	3.24057	4.71384	2.76692	4.09973	3.46061	3.10973	3.34244	4.08309	5.05233	3.43507	3.68514	3.95664	3.79746	3.95811	5.54693	3.56644	4.13541	4.45389	5.10238	2.71831	3.80118	4.44808	3.19461	2.95598	5.36392	5.2734	2.70131	3.59213	3.26832	3.64735	3.24517	3.12236	4.34008	4.67451	4.06861	3.70079	3.39845	3.96312	3.65533	3.82248	2.98068	2.95697
XLOC_137794	0.213474	0.145252	0	0	0	0.045124	0	0	0	0	0	0	0	0	0	0.087553	0	0	0	0	0.450576	0.027622	0	0	0	0	0	0	0	0	0	0.094213	0.16127	0	0.184909	0	0	0	0	0	0.063929	0	0	0	0.151255	0.089523	0	0	0
XLOC_121794	8.7887	8.47166	6.87993	5.97147	10.8026	6.58262	10.2818	6.14704	10.0748	5.96631	16.2639	13.2015	13.4555	17.9163	14.0711	13.4182	11.7878	15.9671	12.0169	10.8003	14.9826	12.7398	11.1707	14.0743	15.7898	15.8538	13.0549	15.4604	11.1193	13.995	14.6532	13.6427	7.21568	14.5735	10.639	13.0938	14.5784	11.8068	15.759	14.0802	12.924	9.61206	14.0288	10.1312	14.0188	14.4648	11.1296	15.4583	14.3372
XLOC_138359	10.0332	6.52921	8.57693	8.6251	8.67421	8.66602	12.9192	6.04211	8.18874	7.34984	7.41064	9.55816	9.63988	11.3486	10.8064	10.3549	10.5422	11.6348	10.9903	7.39043	10.0108	11.5989	13.0633	12.4543	11.0807	8.33893	13.0282	9.29395	9.1421	9.25127	11.8597	9.94122	14.1377	12.473	7.5281	11.2206	8.48952	12.2415	11.8583	8.88163	6.29698	11.0036	10.1645	12.2393	14.3689	11.8674	8.8523	11.0396	8.93739
XLOC_121160	4.67019	3.84188	5.9323	5.76715	6.55258	4.65421	6.90207	4.35513	11.4005	7.8951	12.1884	12.6888	8.13833	11.4283	9.77752	10.6958	12.4941	10.6534	13.8703	9.19599	9.32135	16.2604	10.7548	14.0234	18.2304	13.3494	13.7617	12.0562	12.0733	10.0724	12.0879	9.87401	6.91109	14.7578	7.69841	7.3262	9.52497	8.24799	13.2152	16.1053	9.45503	11.5189	11.5546	9.55895	9.39132	12.2379	9.6484	10.4731	9.76984
XLOC_122367	4.43573	2.05023	1.41363	1.39539	6.02939	5.05152	2.49238	1.34312	2.33312	3.88985	2.81098	2.41303	4.78018	3.92516	2.04673	2.70731	2.45534	2.24025	2.65439	1.79336	2.15098	3.84502	2.6969	2.60818	1.47006	2.86768	2.97895	2.73924	3.38261	2.87309	2.95021	2.58199	1.62085	1.21909	3.4697	2.78831	2.62018	2.45853	2.01637	3.71346	1.14724	3.25987	3.19388	1.79855	1.53265	1.92091	1.51833	3.32126	1.24713
XLOC_137336	2.8224	3.13797	2.65186	1.85435	2.40718	1.6312	2.65451	1.8404	4.32355	1.79646	3.75029	1.98336	2.66135	5.24197	2.57752	1.69026	1.68033	3.24782	3.9434	2.06514	3.72396	3.47104	3.909	2.99349	4.47457	4.08791	3.95202	3.57713	1.90634	3.13986	3.76524	3.18399	3.93316	2.62249	1.32934	1.91671	2.82435	1.14364	2.83002	4.17901	2.32265	2.6715	3.91656	2.27482	3.11675	1.76175	1.95488	4.20115	1.56907
XLOC_141083	5.1246	4.262	5.61182	3.55154	5.82573	3.29101	6.44003	4.74109	6.84444	3.05974	7.26531	6.25503	5.70639	8.4605	6.29277	7.34217	6.04412	7.98224	6.21983	5.93645	7.3933	7.69061	6.07535	6.58341	8.59237	7.86584	5.32462	7.50919	5.08832	6.95776	6.03911	4.79458	2.4691	6.45585	4.32723	5.30054	7.02193	5.76375	7.66632	7.86301	5.00707	5.86693	8.07879	5.57269	6.33166	5.57469	5.51233	6.79161	6.04189
XLOC_123044	0	0	0	0	0	0	0	0	0	0.064091	0	0	0	0.126828	0	0	0	0	0	0	0.139078	0	0.11609	0	0.30741	0	0	0	0	0	0.159355	0.32477	0	0	0	0	0.0724	0	0	0	0	0	0	0	0	0	0	0	0
XLOC_140653	3.39864	3.52725	4.16999	5.85834	4.23599	2.56247	4.81255	5.55011	8.0981	4.47447	8.22909	6.66769	6.62388	10.6496	10.9163	5.86481	7.7564	9.569	8.34298	5.78379	8.88561	7.94039	9.32608	8.14096	9.3221	10.4921	6.31179	9.20298	9.18448	9.5488	8.1096	5.50472	2.37723	7.74781	4.92031	0	4.86017	5.9977	7.16645	9.27582	5.5514	6.14987	10.6107	7.18073	8.81356	6.7007	6.09408	6.24902	5.93949
XLOC_122565	2.56605	1.29098	3.59374	4.58942	3.57841	2.45438	4.44938	3.00212	5.92329	4.25556	10.7597	6.15636	7.76918	11.7945	6.20962	3.65121	5.22447	9.59659	8.72595	5.33316	8.4124	8.81985	8.55303	8.38297	10.8673	12.4805	8.94371	9.1429	2.96678	4.97126	9.10082	8.67613	3.39152	6.11903	4.33669	5.65612	9.49309	3.74792	8.58342	9.29149	5.27387	5.98812	11.6182	4.70022	6.74402	4.92912	5.30912	6.63645	3.45705
XLOC_120802	0	0	0	0	0	0	0	0	0	0.247681	0	0	0	0	0	0	0	0	0	0	0	0	0	0	0.147509	0	0	0	0	0	0	0	0	0.129989	0	0	0	0	0	0.12823	0	0.239078	0	0	0	0	0	0	0
XLOC_120900	10.8625	6.3608	12.3076	9.90955	3.48481	3.89298	10.6006	7.79798	22.3537	8.35833	17.8705	14.5413	15.612	22.2277	16.8548	16.4955	16.1796	10.4533	9.13434	15.8706	16.9793	14.3423	16.2012	18.0095	21.9019	21.3738	18.1899	18.3947	13.015	16.4818	17.3911	18.494	8.53603	20.5164	10.2513	12.8547	16.8715	15.1566	8.1939	19.3166	14.3965	8.55259	19.9632	17.008	18.5404	17.3239	12.1232	9.7957	13.9963
XLOC_140256	0.728158	0.470349	0.956099	0.829496	0.882126	0.598348	1.02098	0.906908	1.11048	1.16672	0.800388	1.35885	1.55196	1.36563	0.469877	0.651623	1.34588	0.991118	1.24729	0.61908	1.22426	1.15573	1.19343	0.543713	1.2422	0.750314	1.32249	0.793661	0.604948	1.17511	1.35106	0.645353	0.744435	1.01004	1.2393	0.76078	0.569344	0.582226	1.12458	1.54383	1.03366	0.829221	0.861337	1.45861	0.762037	0.962841	0.559871	1.26567	1.10672
XLOC_120021	1.71955	1.95945	1.7524	1.85524	1.20536	0.988922	1.45394	1.98063	2.26797	1.02121	2.17012	1.86841	1.31729	2.75999	2.20775	1.48972	1.4594	2.3378	3.66398	2.6659	2.42178	3.39121	1.76397	2.034	3.01549	3.44481	1.84024	2.74572	2.95237	1.75507	2.90776	1.80525	2.08608	2.96613	1.93304	1.93793	1.61437	1.30727	2.42186	3.38315	1.40881	2.133	2.98068	2.21464	3.3427	1.54551	1.87157	2.47924	1.6359
XLOC_138269	0.122678	0	0	0	0	0	0	0	0	0	0	0	0	0	0	0.169007	0	0	0.131147	0	0	0	0	0	0	0	0	0	0.169033	0	0	0.269316	0	0	0	0	0	0	0	0.146045	0	0	0	0	0	0	0	0	0
XLOC_138312	2.13344	1.90508	1.44359	1.56479	1.83457	2.3235	1.27018	0.449474	2.45597	1.7049	0.899616	1.55889	1.68342	2.04447	1.5996	1.93579	1.44193	2.2438	1.59388	0.871731	1.86602	1.77976	1.96482	1.7493	1.61567	0.85101	1.40576	1.33111	1.71357	1.18782	0.444153	1.56584	1.82102	1.75448	0.544386	1.48984	0.780505	2.03095	1.91312	1.72179	1.0629	0.918793	0.703059	2.81317	2.41033	2.32371	1.19119	2.01923	1.40182
XLOC_137583	9.61918	2.09951	4.86259	4.4668	5.05297	2.09444	11.259	3.82508	10.9597	3.60527	11.9858	6.57162	9.1869	13.436	8.38023	7.89466	7.61837	8.80498	8.09493	5.33037	11.5072	7.7443	10.394	9.44058	12.1193	10.1154	8.48004	10.3889	6.75288	9.01265	9.73642	8.73153	10.034	8.94195	4.25452	5.20513	10.7861	3.13903	11.3796	8.20579	6.84748	7.39594	10.7476	8.2895	8.45525	6.35983	5.40873	9.13453	4.57325
XLOC_138010	1.34377	1.32371	3.29315	1.86961	3.18089	2.90738	3.16294	1.48467	1.71106	1.68206	2.78316	3.38705	2.73905	5.61264	3.4723	2.6663	3.2744	3.31288	2.87765	2.46936	3.36426	4.05772	3.52326	2.79051	4.52523	3.48376	2.2264	3.17117	2.57088	2.23142	3.74419	3.47953	2.04338	2.73334	2.20157	2.16235	2.53471	1.57599	1.80762	2.94581	2.41221	1.79395	3.74171	2.31801	3.04883	2.56525	2.79318	1.20984	2.65437
XLOC_119872	3.17963	3.27099	4.35827	3.71474	4.71378	3.16653	3.88726	3.13153	4.59679	4.18793	4.45738	2.90124	4.15146	4.89337	4.04631	3.44633	4.16197	5.28983	3.06364	3.63904	3.51321	4.75003	3.40073	4.88445	3.03438	5.06284	3.44584	3.74223	4.24677	3.65679	3.5614	4.3975	2.73577	3.67354	2.93388	3.39569	4.14534	3.40046	4.1841	3.74954	3.51711	4.22433	2.97264	4.26104	4.53571	4.32653	3.43167	3.13363	3.2838
XLOC_118971	0.500864	0.790814	0.645649	1.02328	0.884215	0.831902	0.709345	0.979184	0.622742	0.639106	1.6318	1.03337	0.812519	0.629389	0.492883	1.13272	0.670113	0.634856	0.907294	0.857409	0.549411	0.460306	0.835746	0.995728	0.964039	1.07501	1.86553	0.587698	1.38422	0.594118	1.12017	0.567055	0.627609	1.18631	1.07434	1.0537	0.92399	0.707826	1.53233	0.845273	0.529474	0.780526	1.12559	0.728758	0.612136	0.524577	0.6876	0.601946	1.32624
XLOC_131670	5.65191	8.90806	7.20996	5.08314	8.81251	7.60185	8.44542	6.09669	11.0862	4.98241	9.4192	6.64426	6.60206	11.3015	9.18635	7.92877	8.92274	8.19157	10.1652	6.32095	9.45931	9.57738	8.17222	9.11993	12.9948	12.5397	8.0708	11.4399	8.76477	7.47705	8.69144	9.51731	9.9928	7.92744	8.42104	7.56996	6.12417	6.21928	8.10162	10.7969	7.71764	7.39462	11.3386	7.66662	9.13427	8.47732	7.46933	8.92458	9.80962
XLOC_131758	3.89496	2.31387	3.334	3.55497	3.80085	2.20798	5.45779	4.05859	4.55412	3.38968	3.04816	3.66052	3.03136	6.45463	2.44597	3.53526	3.83891	5.54072	5.33281	3.61863	4.04745	5.24462	5.40324	5.00082	6.36823	6.61781	5.18974	4.31394	3.49602	5.02686	6.32024	4.62062	5.05357	4.17134	2.11672	4.25678	4.82934	3.21806	4.93195	4.49665	2.87002	3.33141	6.10299	2.5626	4.52981	3.16159	2.59056	4.2413	4.00029
XLOC_111876	0.400575	0.702242	0.287236	0.223222	1.09026	1.04467	0.411386	0.925849	0.492784	0.460865	1.22848	0.684332	1.3868	1.01597	0.555316	0.831224	1.18803	0.777779	0.593783	0.800294	0.522608	0.919393	0.744063	1.01431	0.616934	1.40363	0.594494	0.901959	0.410843	0.350989	0.854309	0.913547	0.573018	0.826446	0.49463	0.556609	0.39455	0.370165	0.779533	0.802731	0.439929	0.376906	0.463636	0.235299	0.9307	0.369248	0.314345	0.590887	0.199487
XLOC_111706	2.25903	2.30557	1.95453	1.51414	1.48692	1.19114	2.29507	1.97215	3.14249	1.63591	2.57579	1.76118	1.65951	2.52459	2.10301	1.64404	2.3819	2.50228	2.40132	2.12695	2.91182	2.43198	1.55951	3.8509	2.57805	2.29516	2.13725	2.8564	2.1458	2.93173	2.57396	2.59892	2.11986	3.22824	2.04559	1.65714	1.95686	1.67961	2.81792	1.8741	3.56497	2.20701	2.9773	2.76485	2.36005	1.5956	1.64671	2.41902	2.02778
XLOC_133225	0.029534	0.147951	0	0	0.485845	0.354599	0.049898	0.356535	0.366138	0.16474	0.164944	0.370407	0	0.275628	0.191578	0.231262	0.460859	0.258765	0.291384	0.367019	0.063803	0.139879	0.244348	0.070183	0.40633	0.190297	0.380836	0.254662	0.245129	0.106041	0.689633	0	0.685722	0.255199	0.569947	0.294618	0.510334	0.094332	0.276328	0.317745	0.126241	0.293902	0.171671	0.427341	0.351562	0.1531	0.25318	0.4265	0.260491
XLOC_130841	2.27125	3.40057	2.79767	3.76207	1.38819	6.19889	1.04665	1.59774	1.41575	6.50703	2.32544	3.17807	2.78286	5.36386	4.25804	2.50576	1.16769	4.85553	2.72444	3.53446	3.19304	3.63848	3.94514	2.03669	3.91505	5.12894	1.96789	5.20185	2.60619	1.96931	4.99625	3.11805	1.1644	2.4091	0.746326	3.26088	7.09469	1.9902	3.60198	4.01092	3.33197	1.69063	5.62716	5.42115	2.83433	1.32577	0.364688	2.92614	2.2135
XLOC_121396	9.10119	3.30253	5.23129	4.93595	4.10818	2.65656	9.00558	4.52306	14.4181	5.58356	15.9451	7.27067	7.76199	14.9039	7.70653	9.86766	7.90595	11.895	9.12297	7.05712	7.79563	12.0182	11.7699	9.75963	10.653	14.7029	8.73791	11.4849	7.18901	8.3232	9.80755	9.30596	5.73229	7.5481	5.03127	5.71988	11.5138	6.24178	10.9294	9.45855	9.92488	7.02582	10.1689	6.69512	8.39469	7.35716	5.66539	9.22133	5.28336
XLOC_112131	6.40111	4.03871	4.87632	4.84793	7.94131	4.64153	7.09556	5.72949	6.8845	3.75761	5.6226	8.64447	8.53799	7.37697	7.11141	8.02335	6.40823	8.90354	6.93805	7.30648	7.55603	6.8482	6.70852	8.43612	5.76206	6.19636	8.64476	5.56219	7.10137	7.02883	7.53842	4.91708	8.71909	9.17883	6.56913	7.11355	6.24692	8.83602	6.36937	9.39089	7.46997	8.11372	7.57479	7.99235	8.79697	8.57567	7.12091	8.2668	6.43212
XLOC_130546	0	2.7516	3.26372	3.89887	2.37865	1.66998	2.16827	2.05396	2.60323	3.60808	9.28027	5.08521	3.55286	4.66697	5.37188	3.88104	6.15663	6.81856	7.75048	3.92199	8.735	8.55888	8.7772	7.0076	6.94233	7.61956	4.62079	4.9738	3.90639	4.05599	6.69484	4.46434	3.26092	3.39822	1.93759	5.41128	5.64828	2.84689	9.35022	6.86514	3.65944	3.36791	2.63263	4.50603	2.65473	5.758	2.60709	4.68108	1.68967
XLOC_110885	3.02567	1.16097	2.64098	1.87081	1.12884	1.16476	3.48642	2.12072	3.06868	2.54406	8.11298	3.06244	4.73528	10.4414	6.16178	4.56458	3.35571	6.44208	5.13407	3.17182	6.34642	7.15929	4.33216	5.53437	8.30535	8.75436	6.21619	7.701	2.78297	4.50451	6.29496	7.49704	5.45737	5.07386	1.84756	4.46743	6.41173	2.77029	7.62063	6.20611	3.22054	4.08754	5.90874	4.92226	4.42558	2.59826	2.31851	6.20183	1.44967
XLOC_159192	5.1308	4.16849	2.90077	2.62777	2.58535	2.84505	5.39669	3.21963	6.39793	2.8855	2.94582	3.52881	3.19542	2.54695	3.0908	3.78141	2.87981	2.74681	3.38024	3.53638	3.49209	3.46387	2.99015	2.34686	2.82328	4.41409	2.59594	3.7501	3.81798	3.08935	3.74095	2.2065	3.95773	2.97984	1.83168	3.09893	3.19376	2.1087	3.81851	3.3281	3.54628	2.98659	2.94979	2.42564	3.35154	3.04597	4.46091	3.60805	3.78805
XLOC_145312	3.20908	0.652278	1.6613	1.25636	0	0	4.70808	1.17574	0	0	3.36376	2.04387	1.71186	3.85001	2.46214	1.68415	1.57123	3.2784	2.47639	1.0064	3.4342	4.20348	2.74521	2.94713	3.9423	3.94941	1.63471	5.11636	1.41	2.04564	2.77284	2.47119	1.28147	2.47079	0.813452	1.07295	4.48696	1.76187	2.22645	2.51981	2.55838	1.6922	4.00406	2.89954	2.74681	2.06407	2.07184	3.50079	0.89544
XLOC_159261	5.43021	2.98632	7.66061	7.17458	3.74599	4.18823	4.91466	7.56888	6.48608	5.06179	3.40108	4.33019	5.28921	4.74554	5.86263	3.57734	5.07937	8.02759	9.51638	3.41357	7.19914	7.01595	7.44344	6.63216	9.25063	8.02552	5.27722	4.14328	8.51432	8.57894	8.95602	5.31822	4.73229	7.64045	4.39581	5.69573	6.69199	3.56895	4.29699	5.79075	3.36814	4.72198	6.05781	5.93628	7.83738	4.754	8.34696	5.16964	5.57969
XLOC_170159	0.388416	0.241677	0.284009	0.474061	0.38059	0.260117	0.322736	0.475515	0.600593	0.296623	0.366535	0.226971	0.427251	0.495647	0.200946	0.337995	0.470951	0.271916	0.372891	0.572904	0.359142	0.33389	0.45996	0.316687	0.698517	0.550391	0.468216	0.471017	0.344087	0.555938	0.579098	0.337472	0.380125	0.419267	0.32508	0.164462	0.569116	0.485417	0.331753	0.528387	0.571186	0.251011	0.502351	0.494795	0.366672	0.368082	0.415964	0.516846	0.272916
XLOC_156120	2.95247	1.9191	2.55546	2.07053	3.02537	1.95265	4.7931	3.16473	5.2531	1.67529	2.77772	1.96964	2.48177	4.46057	3.44249	3.62313	2.43951	3.68099	2.7617	2.22451	2.79593	3.56067	3.45803	2.96746	6.18572	4.31233	3.32813	4.55919	3.01981	3.70065	4.24569	3.90767	2.49522	3.02205	1.68633	1.85953	3.81587	2.61465	3.9387	4.95483	2.94613	2.55871	4.1402	2.98166	2.58689	2.66381	4.85541	3.408	1.66176
XLOC_156121	8.88569	5.26778	6.72316	5.1929	5.03682	2.2085	10.2414	6.25063	7.80082	2.93518	8.50445	6.43652	4.92319	11.8297	7.05484	5.26895	5.93863	10.3497	7.31727	7.46723	8.33465	8.269	7.50907	7.22337	24.8556	12.572	5.95599	15.5594	6.53022	23.7954	9.22896	6.74739	10.2791	10.227	5.8955	4.34836	12.43	7.26463	8.30365	28.7854	10.3521	6.08395	11.2343	7.62469	6.53111	8.57161	9.27093	12.9787	5.64779
XLOC_146772	9.82141	2.84165	7.00674	6.50773	5.84591	2.81584	11.6299	5.54726	13.7569	7.44031	12.0914	9.48371	7.30271	15.6659	9.63642	9.70775	8.38066	13.238	12.6929	7.65037	15.3346	15.1609	12.4197	14.1139	21.2308	17.2754	13.027	13.4912	7.86465	9.8897	17.8073	11.0505	10.4282	12.4151	5.86583	7.71274	11.7541	4.98419	13.4598	10.403	8.66343	8.27781	15.09	10.9285	10.7209	7.72247	6.99692	15.3902	6.30312
XLOC_162289	0.890215	0.940989	1.82063	0.76113	1.29966	1.3811	1.36996	1.14015	0	0	0.895322	0.373405	1.19088	1.30075	0.436975	1.32376	0.644635	0.4677	1.36293	1.838	0.932778	1.29485	1.13523	1.08086	1.77104	1.40221	1.5971	1.0942	1.78313	0.88513	1.83944	2.21706	1.19139	1.02005	1.19441	0.94044	1.29109	1.36819	0.686595	1.0645	1.08201	1.04048	0.984059	1.43404	1.04961	0.926735	1.08265	1.08048	1.41803
XLOC_148490	16.0102	23.5136	25.9737	18.7858	23.4853	23.1943	12.4746	17.0888	10.4805	14.4802	13.2439	13.6618	13.5512	13.8646	14.7102	17.6809	14.3114	15.6762	17.3503	11.5882	0.03973	12.4337	15.8321	13.1129	14.4318	12.6314	14.6314	14.76	17.0981	13.3245	17.4973	10.8549	14.8324	15.5501	13.4327	12.4237	14.3983	14.0142	12.0047	11.0614	14.4305	14.8557	13.6453	15.7593	15.7069	11.6827	17.1082	0.272895	0.028462
XLOC_169334	2.26886	0.93964	1.84706	1.33151	3.53096	0.899271	4.05048	1.2464	1.71171	1.12693	2.38545	2.77022	4.42819	2.79952	3.32521	2.23814	2.69389	2.77927	2.02883	2.89005	1.6814	1.89934	2.07873	1.79612	3.81318	3.63621	1.17987	3.6717	3.97195	1.94972	3.68929	4.10467	1.83758	2.13716	3.2436	3.16787	2.96571	3.43075	2.48103	3.25425	3.20169	1.9925	2.08164	3.75275	1.78518	2.4638	1.83539	1.2353	2.34536
XLOC_169439	4.83933	5.05158	2.23981	2.0999	6.11329	4.63385	4.67186	2.64445	6.60729	2.93264	1.7894	4.34479	3.1157	3.56976	3.12084	3.23732	3.5733	4.70858	3.71128	1.8947	4.45668	1.59829	2.46436	1.32929	3.65543	1.9609	2.17658	2.12997	3.79857	4.59669	3.72992	2.74039	1.49216	2.04243	3.80393	2.41024	3.46661	2.32388	3.67465	3.69608	3.19355	3.40669	3.3682	2.25656	3.83921	4.65668	7.52633	4.69174	2.63196
XLOC_146533	4.97696	4.79349	2.75391	2.44711	5.97063	5.67692	4.80473	3.33283	5.56088	2.55383	3.00318	2.55001	3.29923	3.34948	2.55331	2.27816	2.49452	2.92775	3.85557	2.41694	2.8353	3.14114	2.85519	3.26196	4.10868	4.28621	3.69317	4.69899	2.42208	2.9455	4.10434	2.62576	4.17429	3.81418	3.55116	2.89118	3.10482	2.30212	3.57343	3.51131	2.98761	2.66556	3.99193	3.25211	3.63643	1.65152	3.01944	3.08391	3.62786
XLOC_146554	1.62604	6.82244	1.94683	1.86411	2.29845	2.6626	1.60071	1.57468	2.84429	1.06031	2.12802	1.5193	1.20502	2.21499	1.47239	1.39559	1.5069	1.85463	1.74859	1.6257	1.38805	1.83598	2.07031	1.27164	2.82168	1.86379	1.81133	2.52375	1.8524	1.17512	1.719	1.18556	0.905007	1.81548	1.90563	1.23973	1.71603	1.02761	1.77963	2.08251	1.04184	1.09692	2.28125	1.45456	1.1563	0.717899	2.49502	1.40368	1.98802
XLOC_160460	3.96041	4.87044	2.8814	3.27541	5.14252	2.59676	5.27487	4.65584	4.768	2.52465	5.58227	3.56832	5.03622	4.92298	4.68528	4.32098	5.01539	6.83536	4.59383	2.81166	4.44093	4.88145	5.31713	5.50284	7.07932	5.68724	5.07207	5.72142	4.49722	5.29523	5.47068	4.47926	6.00865	6.3987	4.54632	3.91547	6.97583	3.27915	5.65156	6.04056	4.0101	3.42266	5.36082	3.75718	3.54357	4.03722	5.19694	5.43953	4.53979
XLOC_160496	2.40555	2.11261	0.948976	1.58076	3.16166	1.44245	2.52963	1.14123	5.51359	1.46953	3.03654	1.70853	3.28215	3.68013	2.57472	2.30308	2.44928	3.33074	2.99417	1.00382	3.23816	5.15592	3.61139	3.54165	3.80896	4.35015	3.13472	3.29579	2.76414	3.21003	2.74478	2.23699	2.79904	3.0663	1.07824	2.08186	3.25644	2.0137	3.73099	4.18075	3.61431	2.32854	3.43425	2.31158	2.43976	2.22643	2.60383	3.88821	0.821023
XLOC_157866	3.98968	4.76136	6.30914	5.91566	5.36728	4.29698	6.16112	3.63005	7.84307	5.5534	8.95483	7.4967	7.23518	11.6125	6.09713	4.64381	8.03298	9.84465	7.53769	6.61226	9.10752	10.4382	8.16	7.72496	9.09338	10.0218	7.49837	7.36572	6.06107	7.61748	8.80057	8.56213	7.77624	7.98518	4.40151	6.43764	6.21027	4.33788	7.66321	9.72911	5.76051	6.29625	11.7576	6.07071	7.05483	6.01028	5.95363	6.76734	5.37944
XLOC_169033	0.21712	0.157157	0.466778	0.408622	0.178214	0.147151	0.255549	0.191488	0.359358	0.257052	0.165469	0.326164	0.429288	0.209569	0.799944	0.135383	0.427658	0.281401	0.564375	0.428047	0.301548	0.282575	0.307398	0.300259	0.190392	0.23269	0.559816	0.185003	0.527401	0.550915	0.690389	0.447138	0.335731	0.413249	0.611673	0.511945	0.165355	0.310913	0.4622	0.738911	0.325199	0.780076	0.251236	0.571362	0.595972	0.471876	0.281584	0.387596	0.434406
XLOC_144707	5.58921	2.25321	7.03767	6.33644	7.51234	3.41404	11.5043	3.89594	16.9928	6.94339	12.7757	8.49115	13.028	17.2648	14.5033	7.54725	8.50395	14.4896	7.06143	7.01026	12.111	8.65519	9.12843	10.0382	13.458	11.6218	7.12251	12.1018	6.21603	10.0432	7.04231	7.01787	9.71165	9.54917	5.18149	11.8314	8.02031	8.11749	9.34571	15.6689	9.22726	8.32903	18.0381	9.95351	10.6329	8.55605	8.59419	11.7575	5.83294
XLOC_158743	0.240119	0.091062	0.293143	0.241011	0.110664	0.071759	0.036958	0	0.293963	0.200271	0	0.135922	0.172441	0.124042	0.152106	0.064371	0.079535	0.07675	0.136034	0.03634	0.174624	0.1058	0.197489	0.151673	0.132049	0.242072	0.159603	0.200276	0.203122	0	0.067848	0	0	0.168171	0	0.122853	0.16085	0.185438	0.141907	0.149957	0.117676	0.124992	0.233154	0.08304	0.247336	0.174898	0.25905	0.07182	0
XLOC_158798	10.0275	5.08127	6.76941	4.45728	7.15085	3.78963	12.6867	4.55256	13.5156	3.48682	15.0943	16.4461	12.6765	15.8651	12.4619	14.5844	11.9476	14.3296	12.8759	10.4711	18.5005	10.8968	13.4818	15.7006	22.9349	18.82	13.8327	21.661	14.5243	17.9158	17.1135	19.1113	17.7861	19.1023	6.51836	13.6349	14.0113	16.3119	15.7201	14.3851	10.6583	15.4834	19.4287	13.5018	19.4752	10.3098	10.4703	14.9789	12.1547
XLOC_158806	0.548126	0.110397	0.26539	0.861397	0.689163	0.616076	0.6824	0.414364	1.15086	1.39322	3.63266	2.09964	2.04241	1.88311	2.28711	1.54617	1.26343	2.01418	1.45586	1.22633	2.59574	1.86351	2.36606	2.6905	1.91823	2.41437	1.79519	2.28432	0.621214	1.59108	1.42114	1.43185	1.46181	1.63976	1.41313	1.54467	1.28592	0.476012	1.63422	2.17181	1.99499	3.05181	0.890655	1.41341	1.45132	1.82873	1.02891	1.2133	0.704454
XLOC_148793	1.52994	0.536371	1.09107	1.19722	0.842923	0.791454	0.931865	1.35577	0.916592	0.876164	1.46449	1.95532	1.4299	1.03636	1.63885	1.07523	1.48087	1.66274	1.40533	0.82373	1.21826	1.06985	1.44091	1.41945	1.45631	0.921113	1.37718	0.841298	1.17018	1.34651	0.826393	0.839314	1.53044	2.27332	1.12661	1.46993	0.57026	1.1367	0.960924	1.84632	0.883365	1.13613	1.51984	1.42017	1.43099	1.12989	1.23805	1.54144	0.727801
XLOC_162770	0.692532	0.396931	0.704708	0.497895	0.995341	0.111939	1.31089	0.233591	1.48235	0.111185	1.08224	0.461986	0.526724	0.892546	0.844963	0	0	1.23339	0.777754	0.794995	0.398098	0.4073	1.33254	1.00347	0.395478	1.41679	2.24517	0.44565	0.93914	0.519704	0.98415	0.905209	0.890153	0.997434	0.393722	1.81324	0.423327	0.758257	0.562171	1.26903	0.813997	0.594635	1.25829	1.61313	1.06394	1.30094	0.080914	0.989466	0
XLOC_157019	9.39747	10.719	18.6905	15.3965	8.49849	10.958	12.5929	14.3996	16.779	14.4522	30.9672	22.3171	28.0475	35.5692	24.3183	17.3266	24.1228	30.9678	29.8749	23.6269	28.1017	32.7464	31.8345	27.2321	33.4537	36.626	28.953	23.7638	21.003	24.0829	27.3676	19.8578	26.6464	25.0559	17.5889	19.3221	21.6776	17.2593	26.0167	35.5453	17.0314	19.1985	32.164	17.6301	21.752	19.0897	15.5973	25.9653	16.0467
XLOC_171015	6.30077	2.79807	6.4314	4.51537	0.680875	0.564597	9.63504	4.63216	2.14617	1.01447	8.34926	6.49166	5.92982	11.6314	8.43955	7.17242	7.46918	9.2471	6.10229	6.135	7.93103	8.06328	7.07968	7.6004	9.43359	10.6182	8.52591	8.73911	5.02507	10.0101	11.0607	7.03326	9.20958	6.22778	5.99693	7.90205	9.47136	6.43984	8.64031	8.32695	8.50542	6.23135	8.54078	8.46665	10.5302	6.45448	6.64869	11.2108	7.43398
XLOC_171113	1.18183	1.0223	0.740279	1.22367	3.05827	1.12742	1.20534	0.937195	2.03298	1.41046	1.12686	0.964019	0.903258	2.26291	0.508247	1.99638	0.717353	1.54765	1.93761	0.539231	1.30118	1.78268	1.93846	0.895827	1.71124	1.721	1.05738	2.1079	0.951866	1.22068	2.41544	0.806602	1.20596	1.07759	0.791154	0.840165	1.95811	0.519216	1.28488	1.14857	0.801202	0.996256	1.89222	0.848219	0.906242	0.733891	1.65078	2.07619	0.673175
XLOC_171255	2.28127	1.2446	2.16626	2.24073	3.63399	0.939604	4.60449	1.69832	3.88555	1.95406	9.44936	5.32446	4.94565	8.57786	5.77804	5.68646	5.55383	8.06332	5.75169	5.08346	7.41746	7.35269	6.08219	6.9346	10.9904	9.75272	6.7354	6.84639	2.97511	6.46533	6.45068	6.33859	6.66606	5.7592	3.8136	4.84294	5.34191	2.81879	6.89334	6.46833	6.0592	5.82463	7.6008	5.10648	7.32776	5.518	3.60851	5.30342	3.90828
XLOC_157270	23.0265	11.9477	21.3525	19.4082	23.4199	11.2638	29.2387	15.6337	0	0	25.5516	19.6326	23.7724	32.4196	19.9267	21.129	22.8374	28.1251	0.203431	16.2297	24.8038	29.0905	23.5678	0.069596	34.4602	28.1802	24.3424	27.922	22.0904	25.7198	29.88	22.4606	26.6955	31.355	17.061	19.0441	24.9021	19.0297	26.3796	32.6622	23.2101	22.9762	30.4854	27.2087	26.0015	21.7488	20.8913	28.2819	17.8389
XLOC_147912	2.25878	1.02434	3.19417	4.19894	0.606093	0	2.37646	1.07942	4.72742	2.18299	0.756936	3.08937	2.58514	0	1.46344	2.87286	3.26293	2.76937	3.11156	0.608101	0.470301	2.86393	2.29415	2.68837	2.35406	2.12719	2.62163	1.49154	2.09888	1.93311	4.91451	2.69727	2.04765	1.0081	2.00343	2.49921	0.395254	3.42298	3.24182	4.05437	0.935921	3.37788	0.779069	4.15528	2.29573	1.39605	3.6114	0.387975	0.373098
XLOC_170384	5.85525	3.70845	8.70975	7.59261	8.3271	5.41111	8.0737	4.68445	4.78389	6.72956	13.1733	6.96133	8.92685	8.55901	8.6174	8.73552	3.73828	11.3192	12.2655	7.00189	12.651	12.2733	11.9332	13.0043	13.8977	16.6406	10.8696	13.543	8.27925	10.8687	10.2953	11.09	11.7409	11.6611	5.71728	8.5602	10.0401	6.7045	12.8227	13.8662	8.18226	10.0734	15.0078	8.08187	3.60207	8.52587	3.0949	5.51341	5.92303
XLOC_170426	1.5535	2.56361	1.77307	2.57336	2.08401	1.93559	1.8396	1.33601	2.55439	1.08327	7.40968	3.64344	3.53912	4.28319	3.85606	3.61565	2.4476	3.90363	5.17799	3.28622	2.7754	2.1246	1.61661	1.82757	3.70061	5.76647	3.43546	2.90891	1.77194	3.8166	4.73117	4.99395	4.07162	3.29504	1.77202	3.81769	2.98692	2.24803	1.8744	3.36535	3.41957	1.82204	2.00132	2.82725	3.34981	1.3998	3.40408	4.5738	1.5216
XLOC_159582	2.03786	2.27725	0.913456	1.67067	2.16392	0.97715	1.25601	0.867522	0	0	1.84676	1.10142	1.5324	0.864601	2.83882	1.34732	2.99284	1.91522	1.68356	0.964425	2.76563	1.77591	1.20456	1.7489	2.07176	2.7997	2.25563	1.18677	0.868906	1.1997	1.32766	0.389976	1.36768	1.71026	1.14457	1.36095	2.60462	3.19046	2.59545	0.987825	1.84843	1.01488	0.817015	0.879097	1.91173	1.22723	1.98379	0.944627	2.02463
XLOC_149779	0.518836	0.745952	0.1276	0.179317	2.48254	2.19732	1.09031	0	0.381838	0.52844	0.190521	0	0.452873	0.398321	0.172157	0.777229	0.558634	0	0.45978	0.527134	0.629923	0.409917	0.458465	0	0	0	0.051371	0.357824	0.132033	0.340346	0.287427	0	0.147958	0.18889	0.444402	0.300622	0	0.360859	0	0	0.075377	0	0.668588	0.192539	0.13363	0.615113	0	0.347399	0
XLOC_156749	3.05523	3.04512	2.5049	3.83396	3.40217	4.09935	2.83365	2.26793	2.64416	1.71239	2.49612	2.41658	2.79245	2.28864	3.13062	1.47498	2.12901	2.29149	2.14571	2.49173	2.25014	1.66824	3.60738	2.65294	3.27671	2.1291	2.50088	2.69659	2.40341	1.75778	3.92504	1.88197	2.26277	2.50136	2.43974	1.55462	2.15692	2.51548	2.06526	3.50001	1.96843	3.36954	2.52759	2.99567	2.69721	2.50007	2.65914	2.60035	1.96618
XLOC_170750	14.9373	11.183	0	0.336214	0.494904	0	14.3997	14.0971	0	0	23.4068	28.215	27.6644	29.6494	25.9953	23.4817	0	34.3796	0.226696	22.0591	30.0777	0	27.2778	32.163	29.1834	35.8858	28.0392	24.9593	21.052	24.625	28.2422	20.2886	24.6774	26.3226	18.9136	24.0961	25.166	20.4041	32.2492	39.4086	26.0282	21.466	26.9213	22.5725	20.2136	25.2718	19.377	0.068673	16.743
XLOC_156789	7.66034	11.0842	12.1492	10.7538	26.4726	18.7392	11.0833	6.04934	18.7258	12.7854	9.89776	7.93649	7.58278	14.4496	10.0756	9.36219	9.44499	10.2876	9.74776	7.21073	8.95075	9.45896	7.01313	24.0177	9.42092	9.57973	9.34881	11.5709	9.0865	9.96719	9.84566	9.8697	11.2513	9.20186	8.62823	8.18273	8.72304	10.1665	9.36145	10.6565	9.34968	11.7023	12.4991	9.10818	11.0854	9.17558	9.10999	9.00144	10.8409
XLOC_170791	0	0	17.8444	0	0	0	0	0	0	0	0	0	0	0	0	0	0	0	0	0	0	0	0	0	0	0	0	0	0	0	0	0	0	0	0	0	0	0	0	0	0	0	0	0	0	0	0	0	0
XLOC_150263	1.2381	0.503279	1.2353	1.42827	0.385819	0.298596	1.60767	0.807942	0.871797	0.601563	2.41929	1.78256	2.09831	2.46264	1.94468	1.48955	1.68678	1.84246	2.20453	1.12996	2.49951	2.32355	2.32548	1.97247	2.19869	2.77777	1.67346	2.12029	1.38031	2.0109	2.25586	1.77096	2.0459	1.19174	1.11941	1.6265	2.09174	1.17232	1.74819	1.94637	1.88443	2.06286	2.08782	1.5204	1.78638	1.31154	1.3002	1.60929	0.794596
XLOC_159680	3.08646	2.62901	2.81012	1.49791	2.58866	1.9453	4.67511	1.67274	0	0.07726	3.94435	3.49996	3.61827	6.05783	2.92604	2.24927	3.27382	4.3531	3.11305	2.36212	3.3081	3.97125	3.63909	4.00786	4.68536	4.37415	3.41318	5.23801	2.84617	3.01483	3.7017	3.93845	3.46943	4.15936	2.09328	2.51262	3.81178	1.78639	3.06753	5.02775	2.25452	2.89004	5.84653	3.10156	3.36951	2.94847	2.69569	4.26729	2.73676
XLOC_159682	3.19282	0.932813	1.10862	1.09178	1.14046	0.684906	3.55544	1.33772	7.21281	3.1927	2.05363	1.29559	1.52498	2.63499	1.90231	1.21077	1.33218	1.6944	1.47967	1.28933	1.89337	1.78277	1.27782	1.61505	1.87613	2.05354	1.34665	1.95219	1.4177	2.02786	2.16645	1.56649	1.7741	2.29561	1.01697	1.17854	2.28217	1.04847	2.12102	2.13235	1.76304	1.56652	2.54547	2.04237	1.7441	1.27294	1.71438	2.38164	1.00299
XLOC_159698	1.05091	0.38525	0.886805	0.812359	0.93195	0.687139	0.711789	0.363181	1.67108	0.095996	0.459692	0.465121	0.741448	0.377907	0.329753	0.853929	0.665582	0.233596	0.48354	0.359841	0.451706	0.19976	0.271674	0.381287	0.707839	0.323833	0.33583	0.36406	0.920506	0.452308	0.145442	0.34984	0.222	0.922335	0.532286	0.120268	1.60709	0.60134	0.37432	0.496964	0.548998	0.333062	0.487292	0.086059	0.495606	0.866119	0.614136	0.816771	0.560024
XLOC_145794	12.5214	30.5066	15.5934	12.3198	18.8088	18.779	18.5531	20.0009	0.030974	0	9.57886	34.8714	17.7848	12.4463	22.7234	31.3661	20.7407	15.4179	17.0326	21.1147	12.8722	13.9961	21.4021	19.6146	11.1065	15.9796	15.209	11.2398	24.9506	20.1144	16.9453	12.2995	14.4344	19.2752	28.7312	16.6426	19.2189	21.7269	17.4743	20.3209	17.7274	17.5561	21.5172	18.0366	17.7374	19.0208	19.9086	16.2072	24.6728
XLOC_162003	2.80674	3.74402	3.67575	3.35025	2.8581	5.54969	3.89827	3.87068	1.93909	4.16916	6.96539	5.859	7.50194	2.50353	5.44526	9.5619	5.96151	6.5373	5.66777	7.346	3.54104	5.00522	4.36573	6.32117	4.40172	2.6543	7.03771	4.68459	5.0815	7.09641	3.52085	3.19515	4.64718	6.38561	4.44996	5.7398	8.07199	6.38224	3.92481	5.28858	6.68501	5.95782	3.96401	8.83148	6.69641	5.01548	3.67333	7.25301	7.55943
XLOC_155864	0.576088	0.413035	0.620455	0.14691	0.562357	1.20111	1.1516	0.62021	0.826436	0.415901	0.697465	0.413342	0.341791	0.802605	0.419022	0.698409	0.480625	0.753305	0.664982	0.575757	0.622493	0.875416	0.1299	0	0	0.932479	0.569795	0.450577	0.235944	0.381773	0.645857	0.429037	0.866995	1.02365	0.533214	0.649166	1.32012	0.588474	0.82176	0.664024	1.25049	0.181816	0.142012	0.639747	0.789921	0.57857	0.639326	0.712238	0.416821
XLOC_160086	1.03884	1.11526	1.68398	0.557867	1.25105	1.31586	0.842968	1.44281	0.791099	1.91236	1.58821	0.998039	1.52319	2.01902	1.16978	1.65024	1.42352	1.53056	1.46489	0.688954	1.23636	0.848818	1.32936	1.57901	1.03611	1.03991	1.26227	1.71532	0.425871	1.39985	0.775023	0.912498	1.15396	0.937515	0.478168	0.980727	0.822906	0.193559	1.3674	1.3861	1.48333	0.597384	0.603182	1.16372	0.923179	0.428455	1.45315	1.62286	2.35985
XLOC_146210	5.74535	1.68949	2.64783	3.43136	4.12361	2.74046	4.05038	3.55224	5.98511	2.91205	6.97849	4.36817	4.58973	6.73398	6.12801	3.68593	4.65491	4.93172	4.72577	3.1131	4.67008	4.66847	4.16729	4.24952	6.21754	5.93645	5.61763	4.54525	3.42839	3.84745	4.72952	5.47946	4.75618	3.95334	4.18214	4.39396	3.9119	2.85421	4.29497	4.61541	3.75853	5.09162	5.34875	4.46919	4.15279	3.14211	3.66754	5.08281	4.91829
XLOC_160999	1.59327	0.057875	0.415016	0.174968	1.19711	0.127323	1.09731	0.159451	1.50164	0.342144	1.93363	1.07451	0.961957	1.08948	0.69892	0.198731	0.850465	0.877429	1.33424	0.752936	0.608597	0.79966	0.683679	1.28323	1.27449	1.32197	1.12515	0.758974	1.1503	1.07355	1.50827	0.297178	0.414214	0.541168	0.509801	1.73165	0.533939	0.564535	0.76415	1.70738	0.614473	0.727625	1.27886	0.230452	1.01117	0.540331	0.55446	1.69843	0.595272
XLOC_161007	6.00745	1.40391	3.89009	3.14338	3.61856	0.733514	8.20362	2.6751	8.93999	3.50653	11.0523	6.05669	7.74859	10.9013	8.79926	7.80478	5.74821	9.96954	6.73389	4.22026	10.1511	9.44799	9.41879	10.7887	11.5447	12.6475	10.196	9.52554	4.12191	9.67821	11.2826	11.2913	8.76047	7.73886	1.86406	6.98933	9.33804	3.98032	11.4235	9.3318	6.35022	5.57545	9.92902	7.00212	8.74545	4.48559	3.04961	9.87714	3.62364
XLOC_147134	3.94137	1.89325	2.66208	4.72165	3.5693	1.87586	2.43621	2.18408	4.58822	2.55831	9.24034	4.78809	3.79407	9.70989	5.85916	2.58659	5.03222	5.50173	4.74843	2.39187	6.13598	9.24786	4.41586	6.32411	7.04095	10.0089	5.19046	4.74496	3.42318	4.03532	4.29734	5.53423	4.95745	4.09064	1.49695	2.79223	3.68347	2.27952	6.32754	4.44273	4.10706	4.09672	5.84301	3.6943	5.1604	2.8975	2.49149	5.34891	2.13093
XLOC_146860	2.07059	2.23042	2.42433	2.25655	3.5462	3.25547	1.99294	1.98509	3.71401	2.55933	5.97037	2.72361	2.80248	4.83578	4.52071	3.1525	3.48846	3.91839	4.08119	1.72973	3.36071	4.7577	4.52402	4.68196	5.78831	5.8371	4.10945	5.05994	2.63782	3.46689	4.34121	3.66527	4.3873	4.2579	2.69492	3.10508	3.59777	2.42997	4.10223	3.83768	2.46213	2.8096	3.91925	1.97142	3.05095	2.58813	2.82192	4.83279	2.14259
XLOC_146955	1.46245	1.28689	1.60196	2.07988	1.46621	1.60085	0.956002	1.58592	2.16175	1.947	2.55085	1.41382	1.60501	1.54216	1.20241	1.89871	1.44186	1.42595	1.84019	1.37387	2.33574	2.1489	1.6811	1.25147	2.01224	1.31625	1.06525	1.07607	2.3487	1.71727	2.09059	1.08963	1.12912	1.02995	1.40811	0.755773	1.3336	0.85397	1.17756	1.92243	1.17588	1.55523	1.39972	0.770868	1.11271	1.06075	1.18395	1.00491	0.786635
XLOC_157609	13.6815	14.5164	18.5967	17.7169	17.6433	12.5867	21.3709	15.2104	24.2996	13.793	27.8629	22.0021	21.8557	31.2942	24.4777	22.4032	21.9766	27.9875	25.9787	21.7893	25.2583	24.657	25.5488	29.6091	32.8668	31.6343	27.8386	25.496	21.8442	23.4748	32.5961	23.7191	24.3662	24.251	16.0397	21.3299	23.6331	19.1086	27.6829	30.2255	22.1672	23.6941	32.0028	21.6656	26.1478	23.456	18.0378	26.7397	20.1543
XLOC_170889	2.85939	1.34299	1.58435	2.13675	2.10024	2.13126	1.90732	1.44637	2.50029	0.626425	2.31602	1.59653	2.09009	2.23212	1.71892	1.2579	1.54142	2.47498	1.69666	1.92688	2.21812	1.97172	1.90957	2.23299	2.71744	1.50465	1.58332	1.93862	1.51208	1.1682	2.13872	2.59606	1.80507	1.66772	2.137	1.75642	1.79344	1.2793	1.67047	1.842	1.77864	2.92742	1.63679	2.32993	0.985521	1.34623	2.16195	1.58243	1.25162
XLOC_170912	15.235	6.41502	13.7152	16.1969	7.84257	5.50861	19.7374	9.90944	20.9524	11.776	24.7942	15.5082	14.4324	27.9915	17.2852	16.1435	18.498	23.9902	21.0353	13.4361	24.5333	25.3243	20.7534	21.2369	30.3329	29.8165	19.3658	29.8347	14.3611	14.4379	24.7882	18.7613	19.6434	23.1427	10.9613	16.1595	21.8334	12.875	23.5328	23.437	15.9996	16.937	26.3244	18.8546	20.6194	17.012	15.2643	25.5874	8.27644
XLOC_164787	1.28163	1.25894	0.949934	1.10727	1.64404	1.11479	1.04245	1.21051	1.5009	0.928811	0.867815	0.885935	0.697046	0.967159	0.742662	0.502942	0.80847	1.0799	0.546497	0.368575	1.52519	0.708625	0.603581	1.10648	1.28819	1.27487	0.814297	0.968327	1.44392	0.867175	1.8774	0.616058	0.490829	0.884085	0.4523	0.467464	1.28276	0.767724	0.639028	0.875032	0.925422	0.417524	0.87327	1.13521	0.649733	0.684489	0.742372	0.567596	0.180008
XLOC_170692	10.5465	4.45396	6.45967	5.26053	9.77924	3.04006	12.2148	4.59353	16.7954	4.54519	8.72424	9.50286	11.1348	11.3803	9.60995	8.08837	7.84011	11.7294	9.53793	9.95861	11.9667	9.61703	8.8098	9.94674	10.103	9.51214	10.2747	9.17905	11.13	7.64858	11.7113	7.60613	10.2861	8.64202	7.3101	6.26969	8.18276	7.72014	8.58932	10.9389	7.16942	9.25454	8.70029	8.71083	9.30463	7.68929	5.07189	9.09892	6.4328
XLOC_156972	0.818623	0.095261	0.542192	1.02553	0.790336	0.19979	1.36858	0.969934	2.10533	0.839082	4.36481	1.52487	1.25868	2.95931	1.38501	0.846139	1.41598	1.73026	0.860007	0.800532	2.40143	2.50331	2.01058	2.29827	3.01403	4.02297	0.746105	2.34016	0.739785	1.47717	2.40026	2.56842	1.56279	1.47678	0.604233	0.802701	2.22908	0.496505	2.09906	1.62635	1.00192	0.862604	2.87954	0.648376	1.75621	1.12729	0.949598	1.72087	0.477383
XLOC_167013	1.07397	3.27413	3.12932	2.85495	1.6984	3.53276	0.822986	2.551	0.468389	1.04785	0.581483	1.38001	1.68193	0.572366	2.87266	1.33596	3.12081	0.856379	0.35648	2.92991	1.0755	0	0.912642	1.89606	2.11225	1.21604	0.764005	0.536118	5.15346	1.65295	1.12608	0.605044	1.44708	1.71031	2.25452	0.443053	2.52571	3.95491	3.5443	1.89477	4.892	1.36207	0.778509	1.45383	0.61214	0.785059	0.803442	0.800675	2.8649
XLOC_150699	0.02504	0.045363	0	0	0	0	0	0	2.422	1.45262	3.03866	2.92507	2.58752	5.27876	4.44311	2.03685	2.90249	3.25845	3.90846	2.22726	2.86898	3.32246	1.83718	2.23856	3.04416	3.7873	2.86547	2.32775	2.62936	2.40379	3.02632	0.976302	1.51338	1.49345	0.620682	1.17899	1.29982	0.820276	1.48545	1.85204	0.766347	1.21519	2.34608	1.0454	1.14085	0.799235	1.37207	0.645882	0.335476
XLOC_170117	1.19194	0.317972	0.896783	0.515172	0.928694	0.181491	1.11081	0.150639	1.39954	0.459886	0.949608	0.526171	0.5472	0.919765	0.260395	0.43691	0.532699	0.913544	0.674709	0.574196	1.12991	0.493848	0.828886	0.854899	0.734879	1.41414	1.21405	1.61781	0.281959	0.862454	1.35863	0.761229	1.07625	1.07826	0.637625	0.444821	1.75291	0.796164	0.978432	0.568947	0.619181	0.681663	1.15656	1.24182	0.747243	0.496968	1.25208	1.26083	0.596319
XLOC_176736	0.612153	1.55733	0.834895	0.731578	0.709542	0.649813	0.948518	0.706389	0.810604	0.622652	0.632376	0.743563	0.397484	0.464212	0.806194	0.736773	1.08441	0.121227	0.474609	0.536281	0.597189	0.778331	0.64385	0.453595	0.638624	1.06321	0.538672	0.47434	0.672967	0.775405	0.54572	0.215827	0.488352	0.556811	0.663396	0.831412	0.345257	0.599798	0.832729	0.363116	0.814257	0.738957	0.521362	0.75153	0.625662	0.602504	0.332631	0.823452	0.721608
XLOC_190772	6.56097	13.3167	9.50215	7.1139	6.14429	8.70399	7.11768	8.16751	12.3171	7.49271	10.6266	9.85119	9.54501	11.4111	9.62965	12.8281	10.0984	11.0036	12.4792	12.0588	11.6569	10.6104	10.4718	9.49343	13.7305	11.1905	11.8402	10.3563	12.5388	9.96649	11.3107	9.91402	11.3041	14.623	10.3739	10.7519	11.8767	8.68422	11.368	11.6908	9.35326	10.5207	13.2503	10.145	12.9445	12.5537	9.43631	11.9835	9.79186
XLOC_194781	6.40786	6.93858	4.53771	5.31795	5.76438	4.61383	7.32476	5.59673	9.35522	5.23125	8.77179	8.36732	6.04957	10.7024	6.96112	9.88394	6.12449	11.2628	9.00067	6.99031	6.74211	8.69801	9.11706	6.70986	8.48388	6.78232	7.61464	8.03856	6.53816	6.20366	9.1989	7.33438	7.76964	7.67817	7.23872	7.6202	8.53075	9.41356	8.64554	8.52463	8.19214	7.42613	8.74443	6.59114	8.30574	8.9358	5.46496	8.52795	8.13094
XLOC_195188	5.94089	3.00834	6.52058	7.29555	0.045383	0.045166	6.23445	5.89306	6.76424	4.02632	10.4484	6.93964	8.49906	9.39965	7.17654	6.62714	11.0949	7.86618	7.21767	7.36318	8.79069	6.85338	8.10386	8.47463	8.78431	9.21645	8.56405	8.09398	7.65373	8.3406	8.86233	6.60905	8.39664	8.05728	6.91458	8.7695	9.05926	5.89203	7.70699	10.6855	8.7097	6.93089	8.36237	7.7335	9.27418	6.2079	4.87875	7.33285	7.84672
XLOC_189316	4.15233	2.99151	5.97076	6.61073	6.85591	4.05147	6.61805	4.18736	6.15232	3.08929	9.27753	5.99796	7.52758	9.15753	7.3901	6.64416	8.15077	10.3964	9.30306	7.35572	9.13823	8.22885	7.15658	8.86114	10.9887	8.65666	8.6595	8.1	7.91597	7.90138	7.21529	6.42815	8.05964	6.77213	6.27215	6.04512	8.73643	6.73597	8.90324	10.2047	6.94942	5.72803	7.95464	8.66809	7.12821	6.62471	5.4496	7.91455	7.1264
XLOC_189518	69.0824	98.0395	84.9018	75.0576	88.9686	76.0849	75.3173	75.7776	68.9926	53.8761	59.9625	73.3618	69.6347	75.662	79.8774	96.1171	83.2957	75.2107	71.4072	83.654	76.8407	64.6432	65.5058	77.9682	70.7392	73.2913	58.3274	68.8437	99.9719	75.6695	80.6122	45.2736	67.4019	87.2591	77.5276	53.1906	65.0438	88.2229	70.1006	88.3538	77.8085	78.5395	61.4412	88.8675	86.7612	88.2134	85.5424	77.8224	69.9437
XLOC_175432	0	0.127041	0	0.069012	0.068388	0.494523	0	0.17601	0	0	0.06846	0.04364	0	0.423778	0.070636	0	0.061238	0	0.063488	0.546307	0.072862	0.136774	0	0.071682	0.312591	0	0.184922	0.074442	0	0.459945	0.084043	0.171284	0	0	0.14877	0	0.341674	0	0.074218	0	1.09783	0.077329	0.033355	0	0	0.148593	0	0.058457	0
XLOC_189683	1.35829	0	1.26896	1.37481	0.457828	0.434646	1.44394	0.762317	2.9643	1.32032	1.62037	0.454337	0	1.36681	0.636521	0.505814	0.567681	1.64183	0.455474	0.847451	1.16656	1.43774	1.44734	0.823517	1.42488	1.03486	0.795216	0.888964	0.139019	0.563932	0.762469	1.05565	1.34301	1.4149	0.456482	0.547374	0.62058	0.797744	1.38139	1.2489	0.267425	0.428682	1.50966	0.355801	0.784494	0.518451	0	1.34198	0.642117
XLOC_192672	0.304125	0.23377	0	0	0	0	0	0	1.13993	0.407259	0.016409	0.574926	0	0	0	1.36258	0.943787	0.068046	0	0	0	0.26903	0	0.038791	0	1.00062	0	0.59123	0.438444	0	0	0	0	0	0.101577	0	0	1.18592	0.588384	0	0.736633	0.037949	0	0	0.174201	0.920384	0	0.687449	0
XLOC_192989	0.267212	0.103609	0.114927	0.045444	0	0.105838	0.303509	0.063158	0.110332	0	0.16727	0.078242	0.214665	0.170719	0.041787	0.153813	0.18357	0.19568	0.098398	0	0.083531	0.213134	0.226636	0	0.300202	0.088112	0.061261	0	0	0.154461	0.098171	0.04397	0.331091	0	0.108487	0.239443	0.144814	0	0.176663	0.183273	0.104518	0.135854	0.138376	0.238924	0.049152	0.113227	0.103534	0.095737	0.059494
XLOC_193073	3.58793	3.11141	3.99504	4.19096	3.14327	2.81407	5.4191	3.98442	7.431	2.77757	8.68589	6.00769	5.54238	8.71173	7.64649	7.79784	7.39841	9.00455	6.36358	6.34811	6.55472	7.71788	6.55341	6.70293	10.3386	10.2726	6.66599	8.30759	6.24032	5.74678	7.08744	7.44698	7.06349	7.50879	5.37474	5.40927	8.02571	5.7549	8.95863	8.37153	6.88441	5.58474	8.40313	6.83603	8.53204	6.40187	5.36817	7.61509	5.17843
XLOC_179143	3.35482	1.09622	3.9484	3.06143	1.78578	1.34108	4.78777	2.17897	4.97768	2.55332	7.90267	4.83956	5.08513	9.28581	5.74384	5.15037	5.59515	8.2673	6.46343	4.78415	7.61113	6.69655	5.57512	7.20636	7.14505	9.79129	5.55871	5.91303	5.20995	5.18422	5.81807	6.6152	5.15888	6.26487	3.0751	4.85704	6.30555	2.67415	6.25411	5.46076	3.62509	4.72024	5.81443	5.47418	5.07996	4.74172	3.35915	4.48995	3.30541
XLOC_179469	4.82334	1.0334	3.29273	2.77893	5.99634	3.39108	5.35413	2.48917	10.826	2.43614	2.31788	2.04886	2.24883	1.99271	1.63512	1.06574	1.29989	2.09256	2.41451	2.04489	2.03314	2.216	1.74073	1.58797	3.119	2.62296	2.969	2.86637	2.28157	1.9727	3.48667	1.90771	2.76071	2.45787	2.49368	2.56028	2.2346	2.54147	1.42592	2.51613	1.95004	2.44085	2.49621	4.39055	2.90153	2.46083	3.12474	2.35372	1.51582
XLOC_179513	0	0	0	0	0	0	0	0	0	0	26.1185	0.086974	0	0	0	17.3128	0	0	19.4196	0	23.3294	0	0	0	0	0	0.131052	0	0	0	23.2144	0	18.2697	0	9.62968	16.4198	24.8856	0.120172	24.2743	24.6825	17.3046	0	26.2903	14.9072	18.5281	13.391	14.1973	23.4603	12.8074
XLOC_193538	0	0	0	0	0	0	0	0	0	0	0.324521	0	0	0	0.984817	0.904865	0	0	0.518115	0	0.8688	0	0	0	0	0	0	0	0	0	0.697038	0	0.029429	0	0.476895	0.491476	1.07512	0	0.551267	0.685196	0.935497	0	0.667065	0.567788	1.0788	0	0	0.986608	0.556789
XLOC_179637	6.25865	3.16638	0	0	0	0	10.6576	3.0171	0	0.069824	5.05257	0	0	0	3.86644	4.01699	0	0	4.7026	0	3.79853	0	0	0	0	0	0.077584	0	0	0.071978	4.78316	0	0	0	2.20329	3.30624	4.81042	0	5.00097	4.20026	3.13746	0	5.86897	4.40132	5.41238	0.068495	0	4.68491	1.96606
XLOC_193622	3.09081	2.09917	3.71449	2.89542	4.18046	2.45285	3.78374	1.5732	5.62398	1.7839	2.71207	2.51372	1.61592	2.86191	3.12219	2.61354	2.13444	2.36273	2.32878	2.04697	2.24245	3.47307	2.68748	3.13622	2.47233	2.51522	2.49683	2.78107	2.44528	1.88634	2.23524	1.76094	3.07592	2.88462	1.41813	1.82607	3.3129	1.31049	3.19626	2.84727	2.75463	2.45927	2.79404	2.6243	2.45019	2.34098	2.24414	3.65102	2.16732
XLOC_200046	0.293673	0.280542	0.581837	0.611264	0.173315	0.111688	0.110831	0.343334	0.272655	0.324286	0.943072	0.3759	0.432708	0.781265	0.613582	0.673634	0.615157	1.19312	0.851605	0.475209	0.493374	0.622043	0.639853	0.416139	0.805293	0.597195	0.278713	0.34479	0.063553	0.713328	0.508349	0.287787	0.400914	0.686137	0.414405	0.500427	0.108117	0.11631	0.703552	0.297371	0.604356	0.09777	0.500853	0.195188	0.118266	0.508191	0.192572	0.638302	0.157444
XLOC_200185	2.65085	0.492163	0.902283	0.204383	3.54512	0.77159	1.98403	0.373506	1.86654	0.824624	1.61257	0.651823	0	1.38745	0.911866	1.44464	1.11971	1.49339	1.01059	0.414459	1.38006	1.11733	1.26914	1.0449	0.445806	0.872977	0.669405	0.945074	0.808313	1.2098	0.459171	1.03585	0.729637	0.77169	0.169472	1.13455	1.32867	0.242255	1.33867	0.71013	0.921753	1.40209	0.957226	1.50832	0.566616	0.622308	0.575019	0.785812	0.804775
XLOC_191704	0	0	0	0	0	0	0	0	0	0	0	0	0	0.20846	0	0	0	0	0	0	0	0.506547	0	0	0	0.136853	0.236354	0	0	0	0.264441	0	0	0	0	0	0.270048	0	0	0	0	0	0	0	0	0	0.14482	0	0.12294
XLOC_180405	2.59305	2.77966	0	0	3.13364	2.04909	6.71666	3.44661	0	0	6.38161	5.27621	5.58756	11.0224	10.429	4.89762	7.1772	7.85392	6.14209	3.74593	6.47091	7.89501	7.86485	5.80285	8.82305	7.19751	5.54354	6.57314	4.80805	6.62319	4.42554	5.05407	5.6498	4.85806	2.94967	4.51351	6.69743	4.68769	6.69202	8.50084	4.08969	5.34414	6.58769	5.10292	5.3363	4.63968	3.3853	8.65465	3.68995
XLOC_191356	8.30907	4.65818	12.7055	10.8186	3.48049	7.16036	12.1668	11.8276	5.25486	6.97199	26.4397	16.0821	21.7019	26.0145	17.6994	15.1918	20.2001	23.7697	22.8922	17.7333	26.3429	26.1432	22.7952	22.9934	24.1127	26.0236	17.4162	19.3165	15.6378	19.7663	22.9038	22.9336	20.5054	19.5703	5.97999	16.6718	8.99343	13.6543	22.9324	18.2198	12.8132	18.0086	21.7589	13.6154	17.8283	16.6199	12.1334	21.0266	9.27407
XLOC_194401	0	0	0	0	0	0	0	0	0	0	0.114916	0	0	0	0	0.165483	0	0	0	0	0	0	0	0	0.809785	0.14522	0	0.415782	0	0	0	0	0.227781	0.241145	0.066033	0	0	0	0	0	0.002694	0	0	0	0.216648	0	0.182381	0.012835	0.26368
XLOC_194457	1.37501	1.02482	0.534893	0.77745	0.650958	0.825645	0.949412	0.534157	1.26345	0.80293	1.74833	1.10853	0.827904	2.30605	0.99058	0.967134	1.11337	1.03544	1.01784	0.559654	0.97172	1.82602	1.1291	1.0088	1.50995	1.83498	0.972154	0.644667	0.870974	1.00715	2.18298	0.357589	1.15231	1.32303	0.201371	0	1.32685	0.139272	1.20684	1.09909	0.571851	0.87844	1.86675	0.574385	0.206927	0.653769	0.677267	1.19288	0.824023
XLOC_189075	8.83556	8.69802	10.3716	9.09635	11.0661	10.191	14.0202	11.9761	14.6549	11.535	26.2881	16.0378	14.9672	20.4575	17.9436	15.1006	13.6642	21.1759	21.2669	14.1189	21.7914	21.0714	20.9516	20.931	19.6721	23.7674	22.0053	17.136	14.1512	17.3126	20.4723	15.8068	17.5602	18.2263	12.8426	19.9036	14.2013	10.5714	26.4368	29.5717	15.2249	14.0849	22.8453	14.0562	16.6739	16.6165	13.6532	20.4399	12.5156
XLOC_176406	14.7795	5.9918	14.9433	10.6056	13.9328	4.18811	16.4951	13.5583	21.2403	10.2796	31.4088	20.3055	19.4597	31.4325	9.33209	21.6501	22.7064	24.317	8.74024	19.624	24.2315	19.9128	20.4153	9.84121	28.7303	29.8613	21.6039	24.0318	19.301	24.1954	20.2526	1.69998	3.03088	18.0095	1.67048	1.41874	23.6575	15.5995	9.12934	24.4748	20.4779	16.6119	29.344	16.8405	10.7359	18.3319	18.3012	24.8215	13.0111
XLOC_187916	0	0.002135	0.302034	0.180016	0.32526	0.64728	0	0	0	0.082151	0	0	0	0.211615	0	0	0	0	0.639681	0	0	0	0	0	0	0	0	0	0.009053	0.621448	0.015769	0	0	0	0.101589	0	0.036846	0.170292	0	0.31841	0.112586	0	0	0	0	0	0.058152	0	0.020102
XLOC_195067	1.12062	0.767309	2.03227	2.52097	1.08239	1.0304	1.86957	0.952592	1.79676	2.2215	2.03054	1.64136	2.00683	2.56528	1.81423	1.6137	1.67749	1.63189	1.93077	1.44315	2.4382	1.58564	1.97521	1.664	1.73472	1.5943	1.73623	1.78333	1.46641	1.55156	1.72516	1.48438	1.8062	1.60161	1.05011	1.37195	1.3843	1.24016	1.45737	1.64469	1.43642	1.34574	3.00827	1.27266	2.73672	1.41548	1.07857	1.79179	1.10448
XLOC_180983	3.88506	6.46918	3.26033	2.1028	5.81576	4.80671	2.1529	4.19227	4.27577	2.99405	5.3397	4.33601	4.06334	8.54426	5.85881	8.64249	4.44019	4.66327	3.91084	3.84047	4.44967	4.64855	5.55871	4.6843	6.2681	7.59993	3.63977	6.28407	5.90425	5.88157	5.5696	3.82524	2.81381	3.87209	3.77501	3.18646	4.27516	2.79378	4.905	4.87464	5.26826	3.12649	5.86374	3.96406	3.91762	4.49213	5.20412	4.56002	4.84878
XLOC_184371	0.270929	0.445631	0.63316	0.386323	0.033682	0.305295	0.39118	0.13008	0.472616	0.233306	0.856081	0.462606	0	0.676374	0.82883	0.486014	0.136344	0.315375	0.457183	0.442354	0.368832	0.353262	0.363464	0.361878	0.707172	0.327228	0.295904	0.475717	0.409016	0.248622	0.412237	0.203183	0.389344	0.10559	0.398004	0.29977	0.528827	0.170773	0.387121	0.600294	0.354977	0.653621	0.257208	0.280559	0.184595	0.434365	0.402556	0.427788	0.320316
XLOC_177426	5.66486	3.26954	4.20206	4.06511	5.04291	3.6407	3.25544	3.55938	5.17747	4.10355	7.07292	5.99989	5.10647	6.77615	6.34696	4.81704	6.81155	6.06526	5.98713	5.22064	7.79474	6.10426	4.41769	6.48005	6.84794	7.54097	5.00816	4.79013	4.69865	6.4721	5.95695	6.48581	6.27238	4.85825	5.08381	4.69282	6.37257	5.04975	7.57951	7.14089	4.96035	3.96124	6.14567	4.71558	3.71248	5.49048	4.33298	5.05867	4.30075
XLOC_186291	5.1995	4.83909	3.34285	3.74227	6.83671	4.83767	4.9642	5.06684	6.96314	3.85492	8.38052	5.31719	3.92129	5.51111	8.25042	3.97956	5.92082	4.51349	5.53901	5.59567	6.76255	7.61618	6.14415	7.10133	4.50511	5.60609	7.70594	5.91804	4.47396	3.58419	4.56006	5.41414	4.59283	5.45133	2.57786	6.29881	5.89217	4.39382	9.0563	7.02842	6.39489	4.70539	7.00686	4.0567	6.48719	4.64416	3.89717	5.12825	5.30185
XLOC_200536	3.68995	1.04466	2.82235	2.71654	2.48529	1.00664	5.17781	2.50426	4.34994	2.68499	6.15745	4.49761	4.93971	5.58246	5.1169	4.71374	5.41195	3.86263	4.2076	3.6061	4.5472	5.45542	5.00786	4.60156	5.30187	3.95296	5.47234	5.18594	3.37441	5.98402	5.08663	5.2449	6.93454	5.34656	3.57728	4.60456	5.29165	5.38055	5.3214	4.74889	4.97654	5.23529	5.98845	4.73359	4.79706	4.27451	5.38842	6.90407	3.83112
XLOC_186546	15.6523	8.16816	12.0232	12.2342	10.5054	9.21884	19.6504	12.299	21.2637	10.202	22.2401	15.1459	17.237	25.5841	16.1626	17.2027	17.6863	24.485	21.6347	12.889	17.5176	22.8355	19.4123	20.1379	27.2727	29.2545	19.8532	23.902	15.8317	15.7075	21.1734	19.9896	17.1407	20.0646	16.6107	21.2629	19.4437	15.2458	20.629	22.7044	17.6033	15.7413	23.6542	15.9119	26.1648	22.0051	10.6647	27.1087	13.7142
XLOC_186601	10.4926	7.50592	10.309	8.93545	9.06474	7.06103	12.4063	9.83003	12.8277	7.21494	14.8653	13.3479	14.7883	14.8314	16.1797	14.266	14.2564	16.9366	14.5561	13.913	15.59	13.6254	15.3569	16.5081	16.5709	17.0858	16.4118	17.6282	15.0084	16.9713	16.6427	13.7686	15.4568	13.7011	9.803	11.6792	15.0797	11.5787	15.7315	14.3354	14.1181	12.4427	14.6874	14.7003	14.6416	13.7519	13.7881	13.7234	11.4049
XLOC_186714	2.92529	4.53792	4.49813	4.50445	3.50326	4.28866	4.85276	5.39566	6.65501	4.11426	10.428	7.2788	3.66878	8.54127	5.55752	10.8593	8.59088	10.4587	6.86094	3.91939	6.17207	7.8605	9.90192	6.28779	8.17025	8.13256	6.2933	6.4749	4.44895	5.48416	8.75935	4.64004	6.57552	5.52479	5.16966	8.03831	7.13392	3.90196	8.99793	6.17654	5.00516	5.05305	10.0116	5.37117	5.94344	5.15281	4.31208	5.18119	5.70403
XLOC_174607	10.64	20.0463	14.8671	12.4151	14.3616	14.4395	16.7403	12.2834	12.5322	8.64732	15.677	22.436	17.3273	17.1852	22.1419	20.4426	25.9519	17.8064	15.4836	23.4901	17.24	12.4652	11.6487	14.7552	16.7509	17.6923	18.2801	16.0728	21.6804	19.8012	12.6334	12.9662	18.7725	15.9675	19.8241	22.4465	15.2101	24.7342	17.6885	20.8586	21.1793	19.0665	15.9468	19.0234	20.5133	22.4339	16.5698	14.3292	29.7058
XLOC_177013	3.18334	4.22681	3.40861	4.08304	2.65526	3.27381	4.81116	3.05383	5.62321	4.3341	4.75117	6.22117	4.43899	8.64794	4.70147	4.85459	5.70111	6.31055	6.03709	4.30567	6.25984	7.79482	5.39802	7.31698	7.20205	6.97511	6.28954	5.4809	4.7028	5.05509	5.77889	4.93655	5.4923	5.70939	4.39814	4.46626	5.54117	4.43567	5.99564	6.46312	4.62317	4.25746	7.57543	4.1237	5.48507	4.72671	3.3311	6.46514	5.77053
XLOC_191029	5.12723	4.0158	6.88615	6.80123	3.44533	1.23981	7.46597	7.12375	9.23448	5.80612	12.7194	12.652	12.6432	16.2846	13.9574	9.34733	15.4454	13.1976	17.381	10.5889	13.7796	13.8888	13.3091	14.2027	17.3502	15.648	12.4937	11.0415	8.28322	12.5309	13.6436	8.61604	15.1786	15.6633	5.66092	11.2016	10.077	7.02991	16.5938	14.6278	10.9346	9.94168	12.3499	10.6706	11.7452	12.509	7.38686	12.8894	6.15237
XLOC_188820	0.197191	0.25887	0	0.251939	1.14723	0.636039	0.55555	0.309474	0.608408	0.304485	1.44216	0.196553	0.743918	1.73985	1.90037	1.87712	1.11748	1.29631	0.633815	1.06218	2.24015	1.71455	0.381606	1.4791	2.37504	1.29629	0.628533	1.52396	1.13782	1.29216	2.12068	1.74936	2.39225	0.508559	0.190441	1.11416	2.32901	0.222816	1.55504	0.817505	1.01032	1.54038	1.6479	0.481695	1.32306	0.873247	2.69693	1.32249	0.989857
XLOC_174736	17.3559	23.4541	13.4001	12.0934	16.8536	12.6312	13.4876	15.332	14.4783	15.2366	16.8385	19.2965	17.2278	19.9171	18.3734	19.1714	18.439	18.2516	20.2084	20.3854	19.1399	18.5727	18.324	20.3756	16.6421	18.7919	19.8692	13.7101	28.0762	18.4547	20.2331	13.4646	17.5326	17.2062	13.5821	16.9297	12.6086	16.983	13.3688	21.6728	18.1983	18.1601	17.1957	15.3674	13.1727	14.325	20.9826	15.3274	13.4728
XLOC_175798	6.33515	2.40965	7.50378	5.79336	8.66536	2.39269	9.90304	5.03273	7.56865	5.60381	14.5825	9.01594	8.11004	20.0338	11.6425	11.6144	7.24592	14.415	13.1064	6.98202	10.661	11.3319	9.31867	10.1745	13.8027	15.2077	11.8376	13.665	11.9253	13.1566	13.0861	13.644	9.99141	11.1755	7.57387	6.60174	14.8915	7.89436	15.0509	14.7375	9.13511	7.96326	13.1497	9.16485	9.64149	8.62583	10.1311	10.7773	8.10383
XLOC_189930	0.975075	0.266926	0.569875	1.07319	1.32776	1.33386	0.653396	0.550803	1.11011	0.620209	0.539881	0.691631	0.504795	0.86173	0	0.625022	0.342548	1.11593	0.518768	0.956706	0.558389	1.01559	0.35933	0.648946	1.12034	0.276414	0.734106	0.583169	0.868344	0.567006	1.7105	0.988534	1.06702	0.822755	0.66819	0.149681	0.659157	0.405152	0.451202	1.1013	0.827135	0.897576	0.77785	0.910063	0.755815	0.200762	0.384132	0.522125	0
XLOC_190034	4.41604	3.43492	4.20054	4.61236	4.6471	3.07617	5.97926	4.32964	4.57116	3.62593	9.07416	5.06523	5.8586	9.85513	5.4859	5.43356	7.59471	8.33437	7.72283	7.03813	8.32112	8.29958	7.23088	8.24659	8.13019	7.1728	5.13604	9.22734	6.06273	5.58068	6.69915	7.74291	6.1123	6.7939	6.6834	5.84047	8.11292	7.32631	9.74123	7.92202	5.0307	6.78169	7.51839	6.72427	6.6726	6.49934	5.85542	7.59309	8.08385
XLOC_175930	2.33621	0.694392	3.15315	2.58678	0.384176	1.00486	1.00935	4.06844	5.7156	1.50659	1.82212	0.617092	1.02064	0.67668	1.21651	0.898847	0.193092	0.771092	0.486296	0.322426	1.00817	1.54917	1.13223	0.920829	1.24805	1.62913	0.843663	1.1136	0.438033	1.15325	1.42403	1.64171	0.549074	0.78622	0.416656	0.196124	1.01515	0.569106	1.3249	1.14415	0.410865	1.02904	1.19022	1.55469	1.27334	0.72675	2.05154	1.30975	0.52016
XLOC_201073	7.19624	2.53125	8.29593	7.67302	3.86406	2.46357	11.8457	4.11138	10.7282	6.65188	20.9752	10.6019	13.8604	20.9623	13.6959	9.67526	13.1468	18.839	12.538	10.5311	15.6468	16.9592	14.6195	15.55	24.6408	22.8149	15.3141	18.6203	9.12068	15.1128	15.5932	18.5107	15.1669	15.6279	6.33522	13.1342	15.4574	8.70485	17.2438	15.3574	11.579	11.4188	20.7638	11.719	14.2342	13.3698	6.66698	14.3376	10.0509
XLOC_187056	1.37878	0.921825	0.710237	1.39404	0.8599	0.809352	0.445948	0.744022	1.50272	0.402349	2.27898	1.45748	0.764472	2.50471	1.5735	0.939695	1.07941	2.2054	1.89304	1.17867	1.15882	2.43669	1.72827	1.67627	1.91626	3.17743	1.34001	1.72215	0.670587	1.96262	1.66743	2.26947	0.787576	1.54394	1.19034	0.722366	1.7116	0.302629	1.64508	0.883922	1.18842	1.58504	2.20684	0.293043	0.817481	0.715793	0.160638	0.944371	0.220867
XLOC_189767	1.03946	1.35033	1.24766	1.59308	1.23634	1.51121	1.12499	1.36537	1.63011	1.30228	5.40931	2.22383	3.5973	3.85406	2.7058	2.19564	2.97969	3.71413	3.75898	3.32761	4.22093	5.34554	3.46332	3.30022	4.68621	3.77858	2.8126	2.63533	2.20897	2.53483	4.07413	4.36583	2.60172	2.96015	1.62333	1.77337	2.19985	1.24303	3.86361	3.44438	1.78058	1.19845	3.40792	1.76344	2.58561	2.13004	1.45004	1.98069	1.04184
XLOC_175635	82.6239	99.1937	104.663	93.5525	97.8916	75.7569	112.808	85.0157	131.901	69.3151	101.638	90.6508	97.8583	120.652	92.8439	102.587	97.4445	127.895	100.43	86.0896	107.611	114.517	108.865	101.828	118.084	109.306	102.219	109.678	95.1047	101.629	114.454	95.1275	94.5897	129.397	81.1645	74.248	104.637	83.8071	103.682	124.359	96.8078	88.1708	114.208	100.273	112.373	102.771	85.5609	111.655	93.0455
XLOC_175641	0.370141	0.230106	0.510027	0.369311	0	0	0.36368	0.261817	0.487308	0.490562	0.817244	0.276262	0.348014	0.857904	0.496596	0.110652	0	0.654002	0.292848	0.404884	0.274536	0.523087	0.355153	0.58168	0.734062	1.26681	0.541372	0.604071	0.06866	0.164701	0.370826	0.464075	0.36369	0.467092	0	0	0.966411	0.092892	0.41161	0.496774	0.377419	0.41938	1.98161	0.340586	0.295343	0	0.088031	0.396795	0.241676
XLOC_177956	3.1811	1.1068	2.5294	2.36261	0.811849	0.361078	4.27239	1.87126	1.96504	0.588209	1.73131	1.84634	1.7183	2.09337	2.37562	2.25601	1.59105	1.62879	3.01583	1.6229	2.32018	2.62652	2.79386	1.89441	2.99119	2.63822	2.57025	2.55609	2.38856	2.20899	3.32882	1.93297	3.03545	2.51642	1.24317	2.16385	2.5104	1.54947	2.79991	3.12707	2.30896	2.78868	3.18659	2.44452	2.08023	0.989721	1.8288	2.42283	1.76604
XLOC_191939	3.88976	1.84465	5.74408	4.63551	2.62454	2.07931	4.74932	3.84337	5.90045	4.29057	10.6621	6.59557	6.50425	9.68898	7.29826	4.8504	6.03689	8.63215	7.1134	4.40961	8.99622	10.3411	8.01975	6.62179	7.33949	8.70402	8.70739	7.58001	4.0865	6.77175	6.92017	6.22255	6.72417	7.55518	3.47025	5.46569	5.78852	3.69016	11.0234	6.04766	5.9527	6.90938	8.43802	5	6.52727	5.93298	3.79511	7.6135	4.12064
XLOC_178003	33.06	7.96845	24.1651	21.3858	6.33107	2.24497	45.984	19.2231	14.4994	5.97974	20.1622	26.4119	17.0317	23.8396	37.1541	28.5212	35.6855	20.4917	39.0847	33.9746	19.5075	43.5874	35.77	44.7706	49.8785	49.6408	41.967	51.5779	31.5111	39.4748	44.1239	18.412	0	44.1586	11.5277	39.2852	48.051	31.1631	43.5381	42.1808	38.6218	36.8934	0	40.0818	52.4898	18.0509	0	24.3546	23.057
XLOC_178454	2.3433	1.64949	1.92877	1.56434	2.12939	2.02122	1.61498	0.971507	1.82719	1.30962	5.6076	2.35684	2.22905	4.62464	2.96991	2.69609	1.63687	1.69684	2.70846	2.02453	3.58928	3.64294	2.43974	3.76746	3.14846	4.8459	1.98115	2.6852	1.397	2.6039	2.56813	3.02015	2.83931	2.5907	2.46282	3.59847	3.23969	1.93334	5.23453	1.51265	2.90329	1.64955	4.38584	3.21748	1.64072	2.18372	1.64327	2.57832	2.19831
XLOC_179833	2.09853	3.38712	1.80552	1.12936	4.35784	3.31107	2.03196	2.78182	1.71433	1.44468	1.22374	2.26058	1.78563	1.46991	2.76266	2.86267	1.72582	1.69125	1.4368	1.95541	1.99677	0.953369	1.58683	1.07558	1.2366	1.23177	1.93527	1.51397	3.45756	1.92812	2.03106	1.91776	2.02072	2.51827	3.39713	2.57771	2.61599	2.98795	1.56944	2.198	2.17672	2.14807	1.69901	2.32729	2.17758	1.81066	3.2409	2.00708	3.61232
XLOC_179882	1.20176	0.432897	0.935604	0	0.34769	0.6474	1.91244	0.634734	1.56504	0.806692	1.99781	1.17258	1.80078	1.77564	0.690197	0.647476	0.762182	0.813389	1.51158	0.7461	2.3487	1.39193	1.26001	0.778588	1.92769	1.94404	1.7243	2.31167	0.19231	0.477988	1.51334	1.09266	0.762151	1.46073	0.289904	0.798688	0.50819	0.149376	1.13879	0.453393	0.832308	0.358482	2.81151	0.810646	0.864142	0.497196	0.693238	1.25478	0
XLOC_201281	5.85895	8.34994	8.09942	7.47008	7.28955	5.05817	8.2728	3.96138	0	0	12.0889	1.89253	5.16024	11.4078	5.74145	0	2.67861	0	0	4.2351	8.37575	0	9.0728	0	13.2134	14.5052	0.033477	12.7183	5.21417	7.81618	11.3818	0	6.66242	9.63496	3.34541	5.55076	9.02221	0.030698	0	0	4.4016	6.29423	13.7988	0	7.95257	3.65582	3.63198	9.98485	0
XLOC_201296	2.9717	1.39155	2.34587	2.89505	3.72607	1.22683	2.63012	2.76769	2.75285	1.27456	1.64676	3.16192	2.73311	2.70265	2.47915	1.84519	2.11659	1.91799	2.7263	1.97679	2.93895	2.25237	2.2933	2.92527	1.81357	1.92509	1.92593	1.6335	2.98778	2.89971	1.84018	1.31338	2.11483	2.35838	2.46995	1.77517	1.9504	1.85403	2.64233	2.53007	2.0925	2.15853	1.93604	2.41328	2.17509	1.53353	3.49731	2.08232	1.72676
XLOC_173528	0.733365	0.976402	0.604148	0.749028	0.696294	0.560681	0.482777	1.00286	1.05927	1.25388	0.880537	0.958469	0.699043	0.837073	1.15295	1.0555	0.865199	0.735288	1.50823	0.992668	0.752617	1.48566	1.20209	1.72416	1.11359	0.890032	1.53334	0.906615	1.01724	1.26967	0.853919	1.10314	0.705386	1.15289	1.44898	0.793198	1.47219	1.50616	1.13669	1.10846	0.882889	0.940345	0.897497	0.613239	1.11614	0.993302	0.85773	1.19352	1.14541
XLOC_187835	1.68697	1.16239	0.735248	0.685432	0.677839	0.342137	1.05994	1.14075	0.141713	0.223455	0.102054	1.02552	0.405434	1.12988	1.2929	0.377071	0.478718	0.972304	1.41935	0.249447	1.08627	1.9088	0.962134	0.658775	1.88398	1.0933	0.348686	0	0.527822	1.31735	1.51166	0	0.88596	0.073219	0.414161	1.09407	0.417616	0.405638	0	1.03403	0.639288	1.19048	0.203693	0.24622	0.114918	0.51366	0.282004	0.443695	0.628705
XLOC_187613	0	1.39367	0.54549	0.599739	0.066533	0	0	0.556131	0	0.140762	0.421772	0.990608	0.98469	0.17333	1.2673	1.29535	1.13078	1.0145	0.86274	1.17349	0.489953	0.548244	0.357422	0.598276	0.184222	0.317449	0.789743	0.205373	1.66805	0.798389	0.364168	0.084617	0.551641	0.192063	1.0923	1.37514	0.089746	0.596453	0.43771	0.24123	0.554974	0.388968	0.478827	0.362738	0.322378	0.095104	0.670022	0.204048	2.12926
XLOC_195571	0.251969	0.379716	0.609989	0.458189	0.315441	0.325367	0.538642	0.363319	0.480255	0.087569	0.501219	0.371372	0.578847	0.908914	0.334603	0.635024	0.520024	0.350046	0.394256	0.241578	0.81754	0.742525	0.821679	0.18324	0.956986	0.240742	0.58445	0.168075	0.489704	0.391283	0.762358	0.58568	0.783939	0.398198	0.88867	0.387699	0.248609	0.21086	0.499049	0.45443	0.233201	0.590566	0.3194	0.186358	0.101122	0.436818	0.147812	0.41132	0.3326
XLOC_193934	0.265811	1.12944	0.597824	0	0.637467	0.357763	0.74452	1.14093	2.54914	1.88673	2.31844	1.58748	1.88464	2.54319	2.18166	1.39533	1.98943	1.4611	2.88141	1.66324	1.60729	2.59351	1.71545	1.62777	1.21465	2.91168	1.26835	1.64751	1.68958	2.10081	1.09198	1.57981	1.26879	0.76256	1.20323	1.66748	1.64474	1.96254	2.41827	2.66567	1.55933	1.64573	2.56142	1.42631	1.17331	0.773385	1.37315	1.88973	1.71686
XLOC_194054	7.09178	7.01019	6.61258	6.52238	8.81863	6.67717	10.5301	5.46854	11.6472	6.52562	11.147	8.90282	8.398	11.27	12.6776	8.71569	10.4812	10.9574	10.7505	10.7445	12.7107	10.7296	11.0918	9.22294	12.892	13.7418	11.6904	14.2137	8.3476	9.93377	10.9581	8.26984	10.2512	9.87423	7.42087	9.44497	11.7537	10.0642	10.1337	12.3263	9.76184	11.8372	13.595	12.2915	12.5907	11.8278	9.1681	10.617	7.57113
XLOC_182210	0.287933	0	1.24044	2.65248	1.26099	0	0.77569	0.184238	5.20767	2.96616	0.978867	0.640374	0.552769	0.181608	0.667195	0.998823	0.910662	0.823912	0.350902	0.349955	0.36589	0.676609	0.528741	0	1.43645	0.781855	0.389744	0	0	0.495931	0	0	0.256607	0.52508	0.334884	0	0.259687	0	0.604366	0	0.176817	0.771831	0	0.227253	0.432544	0.670941	1.53447	0.648999	0.243513
XLOC_198591	0	0	0	0	0.306584	0.176711	0	0.175246	0	0.167939	0.479315	0.460186	0	0	0.552012	0.42414	0.322252	0.369843	0.573649	0	0.626365	0.421545	0	0.313061	0	0.183219	0	0.193275	0	0	0.43351	0	0.455672	0	0.329604	0.394234	0.720583	0.182402	0.222133	0.182954	0	0	0.430712	0	0.393862	0.352529	0.338554	0	0
XLOC_177593	4.21326	2.50399	2.29053	2.83458	2.85672	1.83901	4.17071	2.24397	4.27421	1.94613	3.36312	4.21794	4.30874	3.63451	4.0363	3.37987	2.59493	3.75165	4.23734	3.52421	3.9508	3.71894	3.75636	4.04986	3.96135	3.37469	4.72195	3.6285	4.15671	3.94224	3.85684	3.18349	4.32568	4.31786	2.51218	3.72694	4.42034	3.13045	3.57429	4.90904	3.75896	4.34878	3.98864	4.0915	4.18455	3.42384	3.68084	4.71078	3.9709
XLOC_178191	6.98289	3.38273	5.36267	3.74552	3.99159	4.26654	8.50419	5.85994	8.95172	6.24348	8.00279	7.24461	7.12153	8.5357	8.61457	7.90453	7.77651	8.43001	6.93323	6.71832	7.10025	6.81256	6.68754	8.24685	7.21307	6.73255	9.23852	10.8592	7.91179	5.61339	7.00091	7.7351	8.96885	6.52042	3.03218	7.78128	7.61856	5.17532	8.69563	8.17648	6.53086	6.55514	8.48389	7.49562	7.02231	4.82617	6.09882	7.70861	3.94802
XLOC_180189	0.642823	0.466105	1.17837	1.27469	1.22987	0.26705	1.38424	0.253335	1.40802	0.808594	0.803209	0.457374	0.754478	2.12526	1.6284	1.03605	1.22641	1.92539	1.13762	0.911602	1.94889	1.8192	1.20351	1.75479	2.52416	1.95729	0.94011	1.60991	0.610094	1.62198	1.20693	1.20532	1.78493	0.951358	0.971587	0.912294	1.22569	0.613699	1.9127	0.802405	1.40876	0.764966	0.991576	1.22343	1.09627	0.527051	1.19689	1.30005	0.733131
XLOC_194153	1.3349	1.487	1.59729	1.17861	2.53489	1.40589	2.27141	1.51563	2.39829	0.9247	2.64681	1.92122	1.12434	2.60293	2.66568	2.31956	3.23106	3.20685	3.96381	2.00516	2.88829	2.00294	1.84994	3.16686	4.62116	4.2768	2.64563	2.41549	1.36524	3.31541	2.22996	1.87518	3.10729	2.10593	1.87546	2.66229	1.73772	1.91117	2.53559	4.28708	3.69417	2.74984	3.49241	2.54219	2.2216	2.61139	2.96063	2.64418	3.01183
XLOC_180246	0.914959	1.01368	1.60061	1.16006	1.10679	0.676416	1.29462	2.63971	0.715484	0.756519	3.0731	1.73409	2.2806	2.8741	3.22432	2.5828	1.53819	4.23153	3.0179	3.12957	3.05891	3.24543	1.75327	1.52716	3.43786	2.19367	2.61458	2.79083	2.53251	2.94339	2.65559	2.51625	3.03677	3.32556	2.39615	3.52273	1.81871	0.894249	1.95432	2.90637	0.558205	2.11783	5.66725	1.09664	1.99818	1.44386	1.72228	2.05696	2.34107
XLOC_182855	0.612624	0.538659	0	0	0	0	0.601348	0.529328	0	0	0.696294	0.972959	0.814393	0.993273	1.15452	0.759261	0.725697	1.07603	0.558487	0.646992	0.520234	0.717716	1.22921	1.08065	0.854299	1.12902	0.848551	0.713441	0.671443	0.830904	1.01404	1.24348	1.02074	1.07173	0.433677	0.918338	0.881081	0.357876	1.02214	0.88293	1.03297	0.707273	1.02331	0.827211	0.779283	0.923273	0.951917	0.656546	0.808862
XLOC_199040	1.85475	0.776847	0.479293	1.31471	0.548046	0.270878	1.63546	0.256932	2.21936	0.282011	4.62908	3.32348	2.5314	2.74574	0.569338	1.56687	3.62037	1.03916	1.65889	0.379257	1.32838	1.91465	0.953447	1.03367	5.95174	3.12684	0.968862	2.59642	2.0744	1.71991	1.99002	2.14096	1.40227	5.56011	5.37767	1.28289	4.97691	0.86202	3.74912	0.788596	0.848085	4.46889	1.57376	3.44339	2.82259	2.37427	3.48916	2.50716	1.2188
XLOC_198974	9.88163	3.64152	11.297	9.90061	0	0	16.2271	8.20136	16.8462	8.23329	29.4946	18.6325	20.9257	27.0307	21.586	18.0713	20.989	23.8716	22.0067	17.9156	23.9321	27.0384	24.2892	26.4724	26.5271	25.7091	21.2329	24.9524	16.0041	21.2176	22.1078	25.0032	25.0918	23.6111	12.4266	19.3261	19.6088	17.5504	23.1457	23.8885	18.443	18.1273	26.1754	20.429	17.3473	19.2864	16.7982	18.8617	12.2559
XLOC_198975	3.46192	2.08659	2.39613	3.9918	3.02131	2.18619	4.16985	2.9156	4.98703	2.83657	6.32153	4.29358	4.76942	6.1138	5.03655	4.4582	5.31712	6.33166	4.29862	4.62605	5.13572	5.42011	5.03412	6.02404	5.23016	6.614	4.69069	5.37308	3.61065	4.81838	4.82817	4.26135	4.60842	5.00002	2.38348	4.18631	4.9119	4.30146	5.59098	5.95793	4.99273	5.82909	4.19896	4.84262	4.02998	3.89982	4.03739	4.68726	3.47533
XLOC_182003	1.40352	0.236651	0.717152	0.988232	0.857517	0.274421	1.41721	0.67554	0.77258	0.427687	1.05157	0.762999	0.647364	0.740627	1.14911	0.930294	1.2944	0.620165	0.916272	0.580267	0.645418	1.0989	0.38872	0.590659	1.0551	0.87734	1.01425	0.724581	0.69168	0.7746	1.05302	0.635916	0.923889	0.801819	0.974333	1.74011	1.09091	1.13977	0.994288	1.03715	1.36416	1.33517	1.01778	1.3211	1.13349	1.25099	1.13418	1.34198	1.01652
XLOC_181660	7.6277	3.39565	2.89326	1.87221	3.27122	1.08461	9.28539	5.1897	3.92503	2.23147	5.87745	7.86502	7.59935	9.77519	8.34802	9.33393	9.09431	8.98353	5.58167	6.53941	7.13405	4.76909	6.39212	6.50502	8.26169	6.66618	6.51031	8.78732	7.52888	10.1192	7.97677	7.89548	7.34782	8.80942	6.6891	7.42994	8.54132	9.81442	8.7068	7.30295	8.21962	9.0937	7.68098	10.9053	9.3658	9.42556	7.76316	10.2549	8.60982
XLOC_199906	2.28593	4.34365	1.75374	1.79031	2.58153	2.70723	4.08139	2.95018	2.55055	1.78439	4.4778	5.2865	6.08158	6.43186	4.24219	7.01274	4.35385	5.06176	2.90805	5.42345	4.24088	3.25096	3.80819	1.98131	4.7035	4.96169	4.62041	5.27542	5.13434	3.7154	3.11598	3.88833	4.58976	4.43585	5.29176	5.28698	5.11094	4.0859	4.3845	3.53664	5.12445	2.57578	5.01401	5.28189	3.35391	5.46805	4.12202	4.68317	5.89759
XLOC_183385	1.3477	1.30021	1.72912	1.72431	1.12711	1.52828	0.912847	1.71179	0.981465	1.16118	3.10807	2.10428	3.26469	1.74923	2.32764	1.59213	2.18285	2.45582	2.24234	1.78093	2.69424	1.68026	2.54993	1.82459	1.52157	2.01003	2.46725	1.15034	2.14278	2.20911	2.86777	2.24965	2.3811	1.91382	1.73276	2.86851	2.33312	2.66994	2.18406	2.39389	2.24483	2.26963	1.65453	2.5482	2.12294	2.03422	1.51294	2.05356	2.97594
XLOC_180817	2.70144	1.24246	2.7125	2.18609	1.82234	1.20839	3.17297	1.94486	3.7121	1.8462	3.11391	2.49394	2.87575	4.11342	3.46205	3.1381	2.64303	3.31968	3.15359	2.86956	3.26487	3.13938	3.58039	4.06807	4.56288	4.20936	3.43296	3.98705	3.29672	3.58995	4.39236	2.53764	3.84578	3.896	2.73709	2.86107	3.91131	2.74405	3.72258	4.59088	3.47881	3.30492	4.09553	3.64751	4.22492	3.27381	3.17074	4.37617	1.96088
XLOC_192201	3.49093	4.17254	3.48341	4.01237	5.68912	3.49552	6.11625	3.82095	8.17119	3.8704	5.37853	2.75352	3.62203	6.71171	5.50012	5.07195	2.96141	4.55029	3.85627	3.60712	5.06623	3.59658	3.42884	4.1254	6.33053	5.92366	4.36839	6.49413	3.29878	5.41043	4.9828	2.40543	4.41503	3.60346	3.08731	3.83374	5.61093	3.01103	6.34138	6.30131	4.7174	3.05397	6.56763	3.53347	5.68815	3.99741	4.33282	5.37249	3.24672
XLOC_178359	2.04875	9.19357	0	0	0	0	0.022612	0	2.32016	2.11141	1.45815	0.01588	0.083559	0.042781	2.89792	0	0	0	2.05334	3.97845	2.16851	0	0	0	0	1.35326	0	1.72933	2.3618	0	0	0	1.82943	0	4.39455	0	0	0.022631	0	2.26431	2.13087	2.76765	1.99694	0	0	2.77899	2.30894	1.9205	0
XLOC_178364	4.57907	1.9754	1.21806	1.87622	3.08323	0.79217	2.92208	1.10678	3.49417	1.36081	4.32028	0.753547	0.638614	3.06772	1.21466	1.77531	1.66351	3.86437	2.58196	1.17527	2.30158	3.26222	3.64747	1.52995	4.63367	5.51684	2.54805	3.42412	0.895829	0.980927	3.2998	2.36174	3.33549	1.28992	2.59375	1.08543	2.16192	0.474532	1.24045	2.73164	2.76612	1.42919	4.18919	1.52315	0.778878	3.04732	2.60062	4.52569	1.10655
XLOC_190159	2.03792	1.8378	1.12395	0.639861	2.2507	1.41693	1.54321	1.54288	1.36404	0.838665	0.977893	1.46735	0.680723	1.94343	1.14766	1.23618	1.13032	1.23567	1.06153	0.786389	1.39606	1.30425	1.16272	0.760533	1.23966	1.90709	1.07286	1.05981	1.76827	1.53328	2.29477	1.35166	1.36208	1.27785	1.08577	1.64134	1.07562	1.11162	1.35615	1.18361	1.26978	0.315011	1.47129	1.51019	0.70291	0.71839	1.52101	1.53819	0.786029
XLOC_176302	2.18727	3.07917	3.50955	3.2198	4.04165	2.38832	2.8355	1.75248	2.99652	1.31206	5.56706	3.95911	4.32669	6.39148	4.35707	5.4434	3.57519	5.87047	6.3513	3.238	4.87077	5.87121	4.10172	5.93359	5.875	6.27979	5.92317	5.57671	3.17991	5.57959	4.93832	4.7138	5.38881	3.87132	2.80142	3.48551	4.35522	3.15657	5.46601	6.45521	3.40328	3.67545	4.7209	4.13948	3.44506	4.02128	2.20919	5.04872	3.59796
XLOC_193248	0	0	0.075988	0.27917	0	0.537746	0	0	0.488316	0	0.193003	0.134118	0.483065	0.589782	0.608774	0.100319	0	0.332773	0	0.072474	0.160479	0.630283	0.752692	0.249498	1.00451	0.664579	0.247244	0.317602	0.167465	0.095485	0.517931	0.293663	0	0.094087	0.002695	0.31055	0.399527	0.030476	0.004903	0.410876	0.828755	0.76625	0.326751	0.95627	0.738908	0.204082	0.24835	0.430747	0
XLOC_179280	0.25681	1.42938	11.1745	10.2614	5.4624	15.4147	0.430772	0.661367	10.237	8.78027	10.6138	8.94667	10.213	9.43013	9.60217	10.2797	10.5933	10.9819	11.2355	12.1893	13.1253	9.81115	9.13885	7.92103	11.6956	9.04134	9.33789	9.2189	14.3374	7.75411	9.39545	7.55692	8.88458	7.23834	7.14065	7.76334	8.18856	6.78047	8.50686	11.8257	8.57738	6.93326	7.45724	6.7504	6.64671	6.39754	5.19933	7.18793	8.25755
XLOC_179305	0.608784	0.095492	0	0	0.317466	0.177115	0.638606	0.568759	0.304891	0	0.578623	0.295137	0.136044	0.403628	0.094951	0.887032	0.179837	0	0.353913	0.286502	0.187124	0.105468	0.282646	0.309147	0.242746	0.426966	0.382397	0.19491	0.299531	0.166536	0.238661	0	0.151315	0.326491	0.19443	0.216761	0.333466	0.0665	0.345211	0.213419	0.14468	0.180157	0.112721	0.407082	0.078853	0.58154	0.185766	0.140689	0
XLOC_193281	2.17113	2.07173	1.37148	0.529789	2.4417	1.67646	1.15021	0.638305	0.892482	0.293679	0.873004	0.911928	0.865521	0.931503	0.761437	0.515296	0.725131	0.802041	2.00393	0.43898	0.315915	0.855304	0.398756	0.621226	1.37193	1.01181	0.996725	1.4229	1.2049	1.1762	0.513133	0.258569	0.839218	0.232834	0.815173	0.890157	1.26588	0.659584	0.680021	1.01631	1.17301	0.597443	0.819	0.622349	0.708781	0.510144	2.88729	1.30663	0.738528
XLOC_206571	0.055543	0	0	0	0.358293	0	0.22372	0	0	0	0.216572	0.303242	0	0	0	0	0	0	0.078009	0	0	0	0.099346	0	0	0.231697	0	0	0.123572	0.109407	0.126571	0	0	0	0.082582	0	0	0.112515	0	0.075489	0.238106	0	0	0	0.127095	0.107475	0	0	0
XLOC_226977	1.27774	0.455833	1.06937	0.855934	1.48664	0.444528	1.26102	0.504601	0.295911	0.175787	1.1981	0.827023	0.861634	0.880539	1.22178	0.82726	1.12339	1.71431	0.899168	0.757525	0.760359	1.19931	1.42643	1.25087	0.80675	0.824786	0.949678	1.32348	1.46001	0	0.417089	0.848414	0.530984	1.50336	0.123413	0.90075	2.35416	0.918543	0.70862	1.32351	0.689403	1.00883	1.1441	0	1.75711	1.16226	0.568668	1.3251	0.342407
XLOC_216605	1.77326	2.38491	2.29662	1.26385	1.33956	2.04519	1.93042	1.82153	3.98726	3.14881	4.50601	1.99537	3.42046	2.28086	3.00859	2.63474	1.52644	3.31928	2.81933	2.07591	2.96175	3.49239	2.83232	2.51667	6.01253	7.61426	4.27483	6.00227	3.72609	1.87071	2.98363	2.91994	3.94199	3.03207	3.14679	3.65765	1.75509	1.47151	7.58825	2.20336	3.17139	3.04909	4.55751	3.37104	5.02311	3.17983	2.89432	4.04753	1.26163
XLOC_231735	6.29959	37.7528	4.31992	5.67172	24.3156	21.6483	5.60503	7.65886	5.60544	4.64147	7.14082	5.93905	5.72095	5.64689	10.196	9.37664	6.97158	5.46495	7.35479	5.68156	5.30956	4.1014	4.77653	4.61674	5.22333	5.13618	4.34199	5.31899	8.74276	7.6349	6.17535	2.79303	6.73814	6.794	9.67855	5.59714	5.39446	5.6447	6.55674	8.51696	8.13695	5.33514	5.66387	6.02579	10.0033	5.29257	9.30114	6.4177	8.79612
XLOC_222300	1.4098	1.35711	2.86667	3.17084	1.40941	2.40871	1.6668	2.35551	1.84406	1.91493	3.74752	3.20311	2.45486	3.70757	2.73936	3.40444	2.84107	2.74862	2.83957	3.15879	3.49688	3.24291	1.92155	2.63467	2.9058	4.04488	2.35087	2.97606	2.57144	2.37711	3.70834	2.04813	1.6777	1.6974	1.93449	2.56535	1.66899	1.78693	3.02258	3.9337	1.51474	2.3324	3.91081	1.38342	2.2273	2.0914	2.46571	2.30958	1.3015
XLOC_222336	19.7095	0.591949	3.04257	2.89119	24.1785	0.898265	18.7792	1.36102	30.7668	2.46829	4.30341	4.90111	4.13921	4.45548	3.99728	3.00634	3.49276	6.24445	5.30291	5.80829	8.7522	7.58251	7.23654	7.16665	7.54199	5.37107	7.45845	5.7477	4.39895	6.40051	9.63069	6.50444	8.9039	8.32729	5.48484	7.41554	7.62148	6.2054	7.90024	6.87894	8.28745	6.22426	7.64105	7.08825	9.74462	5.41047	5.76391	8.89104	6.15254
XLOC_217004	8.33585	6.59344	9.21145	7.98034	5.38727	3.23328	9.70004	6.40323	10.1085	5.99341	13.6663	11.4417	11.601	12.8448	10.5859	11.2497	10.2777	13.5945	12.7828	10.3855	13.484	12.7775	10.5526	11.0658	14.2986	12.0471	10.858	11.6895	9.74829	11.6681	14.3375	12.5113	12.3566	12.6171	9.64522	9.7427	10.3342	10.0116	11.5745	10.8272	11.667	9.26916	13.1008	10.6215	14.0509	9.35967	7.55103	12.6768	10.6907
XLOC_207346	13.8523	8.51251	15.0933	12.5293	18.5638	7.92321	23.0178	10.9343	21.141	10.5569	41.2387	35.2653	38.0696	39.1816	43.7354	28.2319	42.1054	40.1554	34.4722	28.5244	31.7027	36.3173	35.1773	33.7871	41.3976	41.1126	37.0154	37.8749	29.5887	36.8343	35.2577	29.3914	38.9177	33.0825	18.0042	34.0482	28.5781	31.9235	43.5791	45.251	36.3806	35.2631	35.7334	30.8934	39.1525	36.76	27.0809	37.1239	24.255
XLOC_204920	4.25371	7.11804	6.08902	5.62641	7.5037	4.65243	7.82834	5.05387	10.1988	3.96194	9.63629	6.69789	6.36598	11.1133	6.01517	6.86028	4.37949	6.35708	8.16425	5.3742	8.16461	9.65048	7.31499	8.16234	11.1792	12.3648	6.9978	11.4426	6.49183	5.9415	9.76011	7.68068	6.3641	7.65836	5.32488	5.05855	8.32519	4.56108	9.19821	8.07896	6.00954	6.69741	9.97174	5.38727	5.91812	4.50175	5.74039	8.80886	4.66679
XLOC_205194	1.28668	0.688634	1.69501	1.24452	0.50054	0.592572	1.5432	1.22595	1.90031	1.39309	1.55628	1.13662	1.85844	2.79814	1.20032	1.21198	1.14369	1.30167	2.04839	1.04297	1.69867	2.38594	1.83152	1.8318	2.59552	2.70859	1.82859	2.2389	1.40263	1.20129	2.4604	1.52691	1.19459	1.32522	1.15508	0.80491	1.60595	0.665312	1.55848	1.96802	1.29163	1.11746	2.97426	0.944343	1.29557	0.963348	0.742999	1.82194	0.399164
XLOC_205244	3.13793	2.59197	5.40742	1.93585	3.03497	0.696273	4.7583	1.76398	8.36243	4.7756	2.89125	4.21435	3.74367	7.64243	6.27104	4.65266	4.05231	9.2292	4.14112	3.36659	8.53292	9.04063	4.79575	2.1549	7.30266	5.53292	3.24865	6.35387	1.23333	4.72286	2.9586	4.31617	3.07328	2.55416	2.44407	4.51659	4.31894	2.4598	5.99159	3.23055	2.61517	5.98709	5.09239	3.84602	5.04916	4.71897	6.4218	6.76808	2.13417
XLOC_220271	0.240522	0.527578	0.190726	0.146745	0	0	0	0	0.732709	0.749316	0.164039	0	0	0	0	0	0	1.34046	0	0.483236	0	0	0	0	0	0.169655	0	0	0	0	0	0	0	0	0.204376	0.356585	0.61063	0	0	0	0	0	0	0	0	0	1.73686	0	0
XLOC_205293	3.70527	4.10236	0.084083	0	0	0	0	0	0	0	0	0	0	0	0	0	0	3.56752	0	0	0	0	0	0	0	0	0.087882	0	0	0	0	0	0	0	1.15619	4.06451	0	0	0	0	0	0	0	0	0	0	3.13929	0	0
XLOC_204024	5.47378	1.14322	2.5792	2.94665	2.07588	1.34497	5.20605	2.92954	5.72211	3.15514	8.76711	4.07489	6.73983	7.21741	5.76161	4.46144	4.95772	6.15086	6.55408	3.61323	8.89721	8.64028	7.38335	7.0746	11.1755	8.71325	5.80221	7.61709	4.9264	6.35437	7.63521	6.53647	7.45701	6.10289	3.52354	5.22087	6.28456	2.02804	6.24111	7.5728	5.18516	4.86767	6.43306	5.55433	5.71031	4.38601	4.22307	7.7107	2.19902
XLOC_204106	9.18144	4.809	8.54775	9.50498	7.96878	5.96835	12.8794	8.621	14.0384	9.44577	26.0652	11.7334	13.0877	31.9259	18.1031	13.9975	15.3419	24.6943	17.4271	12.5627	20.9231	21.7628	18.7334	19.143	29.3808	27.9935	15.2952	20.7842	10.9726	16.2196	17.7362	21.9726	14.474	16.1813	7.92474	13.2184	16.6437	10.4475	18.7613	14.4745	13.2035	11.4685	19.7724	10.8303	14.6026	12.8456	10.0955	16.5628	8.78581
XLOC_228636	0.396404	0	0.116343	0	0.443336	0	0.656029	0.60057	0.460326	0.092934	0	0	0	0.618052	0.406449	0.120908	0.223145	0	0	0	0.628774	0.159291	0.167133	0.105933	0.74601	0.385166	0.222754	0	0	0.216091	0.483596	0.412904	0	0.420851	0.361815	0.089758	0.297757	0	0.115011	0	0.425122	0	0.43482	0.265284	0.446133	0	0	0	0.13825
XLOC_213714	1.80175	2.73228	1.99933	1.38459	1.09495	1.33905	1.67495	1.60045	2.19912	1.61399	1.40426	1.86883	2.36284	2.44993	1.99906	1.34702	1.27644	1.41642	2.49027	1.24889	2.41732	1.81716	1.75947	1.42823	2.27481	2.26495	1.62802	1.54581	2.37886	1.8219	2.02876	1.40689	1.17179	1.44063	1.97177	1.9735	1.89052	1.3158	1.54883	2.08362	2.04889	2.01769	2.35912	1.84723	1.95022	1.36654	1.22215	1.57935	1.12088
XLOC_214392	1.86919	3.30693	1.9329	1.94554	3.50291	2.53811	1.5907	2.41237	2.55933	1.30443	2.11896	2.74095	2.802	2.04771	2.3569	1.73544	3.36656	2.15115	4.25346	3.17922	3.01324	1.67545	2.39433	1.68697	1.35109	1.95643	2.28802	2.31189	2.54574	2.43092	2.19011	1.55575	2.59972	3.04191	2.35745	3.0775	2.49128	2.91659	1.99213	1.83707	1.92043	2.9472	2.50866	3.53919	2.13289	2.41248	3.17546	2.12498	2.48918
XLOC_229587	0.585242	1.93401	0.595562	2.08302	2.08643	1.52006	0.843509	1.53023	1.18372	1.3605	2.17881	1.01032	1.27667	1.54377	0.626698	1.24678	1.12247	1.22035	0.740365	1.62009	0.822636	1.21964	0.800421	1.55776	1.15513	0.888125	0.169275	0.971527	1.26702	1.98317	1.47939	0.671003	1.36395	1.27078	0.749113	1.15443	1.0536	0.387541	1.12982	1.41812	1.58928	0.435945	1.0156	0.733228	1.5862	0.759889	1.46194	1.04539	0.928134
XLOC_214556	6.0328	1.29419	4.6241	4.34151	2.35042	1.91212	6.2544	1.88706	6.56698	4.37266	11.4729	5.47302	7.93696	10.4708	5.1672	3.48378	5.0902	10.2991	6.29331	4.83742	6.8799	6.71344	6.08982	4.47932	6.31734	10.865	4.86342	8.94452	3.86725	5.79406	6.94696	6.65838	8.09928	8.11142	3.01389	3.43316	8.16276	2.69552	8.17357	4.86606	5.80762	4.58507	9.05265	6.48491	8.24239	3.39898	4.88112	9.08935	3.27758
XLOC_214610	2.80355	1.1119	1.43382	2.15183	2.93628	1.06188	1.94565	0.8591	2.17357	0.837885	1.39134	1.69912	0.103338	1.64945	2.22532	1.33616	1.60254	1.09122	1.51115	1.36138	2.24617	0.142772	2.04486	1.13299	1.66062	1.22498	1.20829	1.23663	1.26237	1.2866	2.45946	1.18592	2.671	0.100004	1.16269	1.702	0.91618	1.58937	1.07344	2.13518	1.35745	2.07902	1.84936	1.06296	1.75776	0.822069	1.47029	1.58912	1.20979
XLOC_229817	14.3064	11.3691	13.4844	11.2805	19.7305	13.7918	20.2588	11.5318	20.902	9.292	19.2304	25.6303	20.9096	16.0121	24.4969	25.7575	24.3982	21.6202	18.7347	26.7235	19.1744	16.7201	16.7205	17.2913	15.2753	17.2053	21.5861	17.3059	22.6317	23.6417	15.8101	16.4246	21.0201	21.1763	22.779	25.3413	20.8709	24.5681	21.7966	26.3489	22.8707	20.3836	18.981	25.5475	27.8119	28.3562	21.7888	21.8957	23.1461
XLOC_216652	2.84102	0.976011	1.3092	1.33107	1.50448	0.759676	2.84059	1.59994	2.96654	1.18698	3.03087	1.88533	2.4959	3.37435	1.71116	2.20257	1.22733	2.48428	2.40414	2.05062	2.08252	2.61201	1.97367	2.62975	2.90673	2.7343	2.39854	3.18152	2.42209	2.27051	3.27291	2.37261	2.06538	1.83987	0.982452	1.26953	2.50554	2.31972	2.5855	2.29141	2.42109	1.6967	2.67177	1.77065	1.65933	1.3668	2.07272	2.77446	1.36964
XLOC_216665	13.962	20.0562	18.8556	17.4689	18.8553	16.5295	18.9502	15.9358	0	0.211118	33.5619	25.8348	28.4039	31.9887	31.8631	31.142	31.3044	33.1154	32.1673	26.7139	33.3075	29.4168	31.1736	35.1952	32.8259	36.3577	33.0995	26.1535	25.2976	27.183	24.1761	26.4164	25.5667	29.1181	19.9439	26.0208	23.9017	22.2348	33.0973	34.3121	27.4065	23.0861	29.6004	22.5386	29.3078	27.8218	20.9744	27.3166	22.9578
XLOC_227856	0.479475	0.661853	1.23878	1.2927	0.730264	0.877822	1.39781	1.62799	1.25463	1.23287	4.83144	3.44225	1.36587	4.62723	3.13747	3.22767	2.8438	3.55963	2.71762	2.37472	4.77437	2.18273	3.73857	4.0459	3.3222	5.93587	2.52545	3.56383	0.955692	2.76699	3.13745	3.64819	2.87511	2.83153	3.15165	1.94521	3.37555	2.54171	3.91407	2.91319	1.6431	1.39699	5.19141	2.85394	2.86329	2.72432	1.19278	1.98528	2.33575
XLOC_219704	13.0235	9.69582	11.4054	9.6259	15.4972	8.41159	14.1364	12.1151	17.044	9.27519	24.436	18.0634	15.9795	0.206819	20.7564	0	17.0239	0	18.2783	0.071227	19.184	22.5806	21.3305	19.1369	28.639	25.0018	20.4122	21.2482	18.0836	0.197495	20.9344	0	0	23.7732	15.2153	17.7355	0	15.6752	23.0045	19.8815	21.2313	19.2758	0	0	21.8777	18.7823	13.2719	24.383	15.3554
XLOC_219796	0.701227	1.26693	1.56058	2.08414	2.14726	1.99809	1.74192	1.19875	2.02025	2.25034	1.42553	2.45604	3.22959	4.42115	2.72933	2.83854	3.53878	2.3257	3.14102	3.1351	2.06474	2.35962	3.00645	2.73857	5.16752	2.70777	3.09473	1.24499	2.13998	3.22253	2.78702	2.73167	4.30879	3.18256	1.93485	2.01923	3.18556	1.64005	3.34268	1.71281	3.26054	1.41893	2.60834	2.468	4.32185	2.66688	2.17226	2.66373	0.836964
XLOC_212455	0.21716	0.101971	0.21734	0.432779	0.237737	0.051092	0.292179	0.383979	0.492072	0.526523	0	0.236116	0.431491	0.363231	0.053024	0.061213	0.094771	0	0.190159	0.096632	0.142964	0.203075	0.185367	0	0.162607	0.204477	0.247655	0.127832	0.096398	0.165749	0.426947	0.064502	0.182666	0.105471	0.296313	0	0.094796	0.051706	0.466072	0.580104	0.10924	0.145701	0.220538	0	0.115205	0.098692	0.11602	0.050031	0
XLOC_226212	2.93729	0.868959	1.18439	1.51055	1.98965	1.3836	2.60046	1.4009	4.39332	1.53525	1.66792	1.62988	0.928884	2.97459	2.93082	1.69423	2.0609	1.26429	1.81678	1.9054	1.58197	2.07046	2.1081	2.23427	4.17898	2.25155	2.99891	4.6285	1.82923	3.82344	2.55035	2.98603	2.76947	2.34972	1.97037	1.84804	4.1296	1.93498	2.44483	1.71327	3.64052	3.32215	2.16577	2.14263	2.83506	2.2213	1.95251	2.55106	1.5665
XLOC_226243	2.10442	1.02625	1.59267	1.57985	2.20325	1.33938	3.82768	1.28908	3.44993	2.28649	4.22398	2.07996	3.03367	3.68125	1.88033	2.63734	2.20178	3.51591	3.37284	2.99161	3.61165	2.80614	3.61178	4.32422	3.68751	3.7238	4.80684	2.0659	2.34289	3.71557	4.61561	3.63381	3.96295	4.19039	1.52006	2.42163	3.92892	2.06066	4.13324	4.03796	2.09727	2.65826	4.75489	3.16253	3.96621	2.77593	2.55599	3.62413	2.57292
XLOC_211134	2.79005	3.28862	4.72976	4.94992	1.5811	4.30886	2.69699	2.93956	2.86624	3.07818	6.94694	3.50276	3.17637	4.50307	2.38455	1.57715	1.8741	4.62045	4.73288	2.62283	3.87851	4.67466	4.16914	3.40063	5.85589	5.76446	3.25773	3.65755	2.38319	2.24333	4.33649	3.52767	2.65544	2.73704	2.24002	1.63013	2.31849	1.37265	3.92624	2.41472	2.30598	1.65511	4.13226	2.34216	2.73131	2.04459	1.53277	2.64236	1.44626
XLOC_211504	13.0578	8.91947	0.036729	0	12.134	8.46512	11.5957	9.98739	13.5446	9.81651	0	0	0	0	0	0	0	0	0	8.81084	8.93669	0	0	7.98331	0	0	0	0	0	0	0	0.087206	0	10.3957	0	0	11.0481	0	0	0	0	0	0	0	9.44781	10.5922	0.042982	0	0
XLOC_231250	6.16311	5.62091	4.5608	3.97045	7.32479	3.66988	8.44923	4.16788	9.28272	4.69241	3.78922	5.25613	4.50334	6.2805	5.00622	6.17882	4.66144	4.27042	4.16952	3.73704	5.63599	3.9159	4.67981	5.92335	4.77832	0.878468	5.16786	5.95227	4.6353	4.96675	1.12368	4.27862	5.97841	1.3236	4.46577	5.90025	4.49738	6.12664	0.981615	5.24826	3.44609	0.737385	4.25286	6.1957	6.8698	6.31354	4.67835	6.05991	4.70444
XLOC_231466	2.40119	2.62493	1.64008	2.43296	1.18868	0.65087	3.73704	2.55833	3.2567	1.22086	3.18764	2.50997	3.56925	6.3996	3.25793	1.73283	4.0393	3.63921	4.73796	3.44579	4.29901	5.13615	4.09792	4.00538	4.2493	4.36854	3.34302	4.57929	1.88994	4.70016	3.66843	2.61051	3.13504	4.33769	3.0211	2.68195	1.22999	2.59806	5.52621	2.88076	3.80731	1.3662	4.31328	4.07266	2.8074	3.84947	2.37139	3.32225	1.67785
XLOC_231498	5.59123	7.53356	7.95921	7.21124	1.54757	1.3384	7.19941	8.32714	6.33504	8.16679	12.6486	5.9808	2.08507	12.4565	10.6697	8.34961	10.2658	6.29261	10.8201	11.6702	8.66537	11.5186	15.3616	12.4799	10.7225	10.8988	11.1337	8.54839	8.37297	11.2596	12.4538	7.58243	7.0616	7.38634	7.26173	10.1588	7.01135	7.82721	9.35157	7.50006	5.55636	7.55784	9.59275	4.97646	7.47834	5.66973	5.69055	9.54413	6.73424
XLOC_231523	10.0027	8.48282	13.7114	12.1934	12.101	7.46484	14.8241	11.3639	20.1848	11.7239	22.5667	14.5254	12.886	23.0882	16.5171	17.3672	16.8574	17.5127	17.9355	12.0072	21.7311	19.388	18.4347	19.3997	22.609	23.6427	17.3022	21.3321	15.6939	18.615	19.7167	16.3177	13.537	18.6135	10.8232	11.6453	15.8002	10.0505	20.7369	19.8921	14.3007	13.346	22.1961	14.3311	19.8782	13.8068	11.84	20.0181	10.7996
XLOC_215319	3.63883	1.68127	2.85344	2.89342	1.9026	1.45713	3.54422	2.21666	4.49717	3.46509	4.1513	2.59863	2.62452	4.62972	3.56357	3.37824	3.43177	2.91161	3.55201	2.31342	4.48093	4.48765	2.91676	2.89649	4.25465	4.35359	3.05539	3.07975	2.93323	3.9699	4.08495	3.82318	2.9414	2.91145	2.11616	2.35345	3.49745	2.18898	4.27219	3.38304	2.85749	1.87769	3.73373	2.23849	1.82771	2.53327	2.32269	3.06487	1.25198
XLOC_215328	6.38532	7.83423	6.69876	5.60901	3.75005	5.64943	8.56399	5.34123	7.48558	5.71659	6.43979	5.951	6.10554	8.34028	5.61459	5.85521	5.16601	6.51287	5.85211	4.23897	4.78427	6.64747	5.54318	5.32094	8.99417	5.52783	5.99345	7.1539	6.48912	6.37177	6.81838	5.97662	8.13701	7.84017	6.77115	5.99446	4.90804	6.33586	5.61319	5.58109	7.15093	5.43155	6.90457	5.81159	7.77221	4.87594	5.14976	7.49371	7.10469
XLOC_215551	14.7459	11.2309	2.02323	1.25647	16.9634	14.7256	20.0692	15.205	24.9076	18.2569	30.7048	12.0151	2.68663	28.2429	23.5461	20.4716	18.8119	23.6823	21.3218	22.7175	28.8826	27.4715	23.5463	23.4252	30.6715	29.2431	1.86162	29.7545	20.9268	21.4516	23.5805	24.113	20.5174	25.7082	18.4959	17.5383	23.7103	16.3358	23.7689	24.9051	19.5592	17.744	3.46449	20.8522	28.0909	17.6643	21.3143	2.19025	13.5401
XLOC_230786	4.60659	6.66737	7.38713	5.84982	4.30188	4.49253	5.49896	6.31319	6.35724	5.40773	10.2485	8.24834	8.76826	8.64541	8.72607	7.94749	8.27057	9.71498	7.87864	8.52567	9.31245	8.09408	8.66426	7.08475	10.1749	9.67927	8.34542	7.91108	7.1776	7.4023	8.34895	8.10535	7.3795	7.55861	6.20644	6.69899	7.85232	6.65585	9.40324	8.97837	6.89559	7.59341	8.87192	6.61599	8.97334	7.21325	6.35227	8.14197	6.27244
XLOC_233258	0.718814	0	0.167158	0	0.342854	0	0.427515	0.269083	1.0297	1.13544	3.1955	0.777234	0.730073	3.69286	1.48616	0.265733	0.76961	2.39798	2.87008	0.19432	1.60787	4.58502	4.32328	2.5177	2.16027	4.16992	1.81347	3.21425	1.40066	1.51577	3.36532	1.84568	2.7854	2.14701	0.357944	0.799536	0.720961	0.336695	2.01115	2.97051	1.11203	1.31562	3.10332	1.11658	0.917004	0.366864	0.28502	1.64725	0
XLOC_233302	0	0	0.052739	0.198804	0	0.09787	0	0.051229	0.206686	0	0	0.073133	0.449707	0.400816	0.10259	0.11765	0	0.086859	0.091599	0	0.212711	0.098667	0.259408	0.103765	0.236649	0.398057	0.101873	0.26922	0.217203	0.190432	0.777647	0.237237	0.098194	0.295871	0.314418	0.419457	0.247298	0.099047	0.314845	0.199943	0.076857	0.445518	0.096568	0.080926	0.448644	0	0.559681	0.759016	0.249318
XLOC_233332	0.596774	0.647416	1.15918	0.803335	0.391917	0.227634	0.389902	0.703914	0.584451	0.748837	0.509436	0.935058	0.646235	0.513278	0.415032	0.929676	0.565147	0.568226	0.7863	0.632326	0.510505	0.559318	0.67542	0.62895	0.339293	0.474496	0.565341	0.679881	0.591207	0.836833	0.849984	0.490696	0.518076	0.64297	0.537061	0.53403	0.356198	0.335337	0.31312	0.770558	0.653267	0.516039	0.74467	0.509127	0.586138	0.596905	0.533507	0.745516	0.716815
XLOC_218182	8.15483	7.83329	11.321	9.90721	7.39557	3.89133	6.09509	4.64261	13.6521	9.72999	23.568	14.551	16.9425	20.3579	17.3667	15.6445	12.6889	22.3583	16.6714	13.0802	17.3519	18.6722	17.0466	19.5467	19.1589	17.351	18.1387	14.7787	13.1059	16.6691	17.3788	22.6971	14.3994	16.9362	9.23038	13.1342	17.4414	10.9929	16.6665	16.2002	14.2499	12.7915	17.2095	11.7523	14.6875	14.0052	11.9676	14.865	11.6468
XLOC_204352	17.0178	25.0006	14.9971	11.529	15.1122	12.7246	0.400252	0	23.797	8.75111	29.5941	27.6702	28.3599	10.9795	30.3427	8.17983	7.86304	11.8309	32.5419	29.3195	9.32882	27.9073	29.2024	9.06636	37.7069	8.49157	10.8973	10.3053	32.925	8.51999	29.7028	28.4268	10.4456	9.05216	29.9313	27.1795	32.0177	8.0913	28.3163	10.5974	8.36699	28.4496	10.5721	30.9352	38.1328	34.3399	25.6335	9.39925	6.98818
XLOC_219510	1.08059	0.43429	1.2131	1.66144	0.723679	0.458689	1.18195	0.307019	1.48052	0.781974	1.96097	0.77311	1.79837	1.71994	1.36834	1.58934	1.22989	1.39148	3.14752	1.18796	2.1633	2.21149	2.01816	2.05953	2.71887	1.92017	1.67204	1.7099	0.691057	1.48426	2.16056	1.43995	1.52381	2.40962	1.12004	0.598445	1.42273	0.817764	2.27725	1.68291	0.730835	1.07247	1.65983	1.09385	1.8194	1.04631	1.14377	2.32095	0.50147
XLOC_219624	11.2002	6.5435	5.27033	4.53905	11.0168	4.6554	7.57363	6.41235	11.1032	4.45005	15.693	6.36596	7.29552	14.3705	12.3901	9.24398	6.2546	12.2175	10.8442	8.22561	9.09213	10.0058	10.5011	11.3702	14.1456	18.3455	9.04857	15.2511	10.3313	10.3192	10.4156	11.2424	9.73324	11.4679	6.89308	6.09451	11.2435	5.79242	10.2437	10.4645	10.8659	7.83432	11.7409	8.76517	8.36636	9.06362	8.00268	10.4158	6.9643
XLOC_219679	2.45647	1.15176	1.73524	1.7181	1.99024	0.924241	1.09983	0.957952	3.22065	2.45488	1.47413	2.22085	2.18102	2.97724	2.85293	0.966852	3.60295	4.59731	1.89738	1.56144	4.04035	4.0116	2.72104	2.66437	4.65952	4.61763	3.12694	3.33437	2.04775	2.61053	2.47084	0.696237	0.720729	2.10695	1.41852	1.47612	1.22822	1.90096	1.80096	3.43957	3.39689	3.7251	3.58685	1.97732	2.30916	2.71846	3.23333	2.53507	2.01787
XLOC_221051	1.70507	2.23758	2.12289	1.86948	0.741075	2.11514	0.786318	1.69985	1.24067	1.35777	0.750838	1.78628	1.00508	0.827624	0.689545	1.17867	0.799507	0.605098	1.38271	0.910464	1.09958	1.21879	1.23116	0.984209	0.267557	0.478808	1.30336	0.437153	1.25036	1.07942	0.930795	0.761301	1.72753	0.771778	1.41279	1.4937	0.838135	1.04295	0.872273	1.18132	1.0701	1.48805	0.969612	1.79936	1.66345	1.29437	1.21792	0.838763	1.53139
XLOC_215058	0.335569	0.097411	0.378895	0.560044	0	0	0.113565	0.131105	0.133335	0.454508	0	0	0	0.055188	0.122638	0.045765	0.380023	0.277196	0	0.139401	0.150696	0	0.099521	0.145899	0	0.158415	0.149168	0.065055	0.427781	0.060726	0.137792	0.255516	0.164985	0.396528	0.070608	0	0	0.041433	0.271304	0.057947	0	0.127817	0.360333	0.033857	0.12133	0.104128	0.054062	0.300219	0.23907
XLOC_230297	1.65031	3.38091	0	0	3.3425	1.97932	3.30164	3.99374	0	0	5.12417	4.73031	0	0	5.79163	5.25783	6.346	7.01924	7.03334	5.79387	8.23008	7.45676	6.65866	6.1317	6.2089	5.58014	0	3.50258	4.88964	5.56165	4.97066	0.081533	5.32529	5.03979	1.92761	6.00699	4.35949	4.43189	0	6.96817	4.32509	3.69139	0	4.55117	2.77802	5.49361	0	0	3.7525
XLOC_215200	2.21385	1.09804	0	0	0	0	1.87872	1.42797	0	0	4.71649	0	0	0.054812	1.97875	1.40371	1.49395	2.46346	2.35948	0.71449	2.2542	3.29355	0	2.76444	2.76208	4.14712	0	2.37865	1.53892	1.40716	2.93722	0.069715	1.04693	1.81991	0.55453	1.78872	0	0.823864	0.125021	2.68604	2.2009	1.09052	0	1.80796	1.86194	0.925362	0	0	1.307
XLOC_215764	4.63552	3.02759	4.22179	3.99726	0.061075	0.060582	7.93732	3.33522	0	0	6.06931	4.37852	3.29097	9.65059	5.72767	5.41872	2.93365	4.90898	4.57392	4.3438	5.40553	3.38462	4.44005	6.51299	9.41427	6.0556	7.37752	9.28278	4.30519	4.7481	7.51559	4.51192	4.17452	6.85858	6.39892	3.66813	5.58321	3.5493	6.70331	6.79658	4.01008	4.20486	5.7146	7.52882	6.85287	3.5794	3.82913	6.27708	2.70992
XLOC_230914	2.28633	1.98618	2.84594	1.90594	3.40903	2.35798	4.0203	3.16477	3.77172	2.73209	6.64177	3.46317	4.03649	6.92724	5.31333	3.90484	5.20869	6.46443	5.51443	3.6479	4.43632	6.61322	5.81677	4.56699	4.90347	7.22888	3.30214	4.47668	5.0944	4.90642	6.09485	3.37749	3.54349	5.27661	1.73728	1.76726	4.74567	2.59011	7.3744	5.1764	5.09645	3.08034	7.04017	2.91617	4.0723	4.32293	2.59684	4.13251	1.5807
XLOC_230924	6.8892	4.52814	9.44363	8.74027	7.84934	4.7277	11.2227	7.81953	9.49293	7.04087	18.0692	12.6984	13.888	18.0684	17.0352	11.9688	15.9627	17.1823	15.4306	12.6749	20.5705	17.2524	16.6437	17.1143	21.4454	19.9555	15.4562	16.7612	12.6823	15.4454	18.168	15.3013	13.7475	16.762	7.50868	12.2953	16.2779	9.14088	18.6164	19.3319	12.7861	13.9972	19.4008	15.1666	15.7341	12.4745	9.3783	16.302	8.07587
XLOC_228534	3.17108	0.780443	2.54213	1.82599	3.61166	0.961447	3.87265	1.12564	3.56471	1.24241	3.55876	1.82892	3.24031	3.93273	3.92265	1.55603	3.43445	4.11256	3.40417	2.27025	4.46304	2.554	3.59493	4.3372	2.26995	4.58159	3.15941	2.46367	2.57837	4.34635	3.67137	1.84676	2.09201	3.51787	1.98536	2.29969	3.05837	2.02669	2.87124	2.90341	3.48856	3.14304	3.46791	5.54228	3.00297	4.12292	2.685	3.26909	1.07025
XLOC_213093	6.96119	3.92293	4.69053	5.40936	4.32211	3.77231	5.1428	4.1131	6.68457	6.95542	14.4045	9.97135	9.33828	16.5958	9.25743	12.1411	10.8298	15.1396	10.4888	7.09771	12.7885	14.1435	10.6421	10.5359	13.2568	16.2057	9.39422	10.2475	6.62098	9.93477	12.4898	9.05973	11.0885	8.20483	4.94908	8.18615	11.2252	6.4235	12.9224	9.33508	8.1287	7.53324	12.8128	7.97034	7.67968	10.0818	5.40024	10.9201	5.24484
XLOC_228320	0.939143	0.042154	0.51143	0.406189	0.45109	0.077946	0.92351	0.480011	1.11712	0.727993	1.2131	0.796448	0.872853	0.665098	0.518284	0.895773	0.835366	0.783296	1.28454	0.463601	0.90655	0.829923	1.179	1.07642	0.647872	0.771624	0.772567	0.643922	0.377216	1.0299	0.751291	0.611649	1.35019	1.0902	0.313764	0.72981	0.7147	0.665213	1.02278	0.884441	0.828737	0.768986	0.66	1.03995	0.786429	0.709686	0.506241	1.07609	0.37212
XLOC_228324	2.68984	1.44725	1.47886	1.20201	1.1833	1.1157	1.75027	0.716788	2.1231	1.50719	2.9811	2.34001	2.05925	3.39294	3.38947	2.8005	3.06455	4.4123	2.85175	1.60114	2.68445	6.51303	1.88772	4.30204	4.68478	4.17342	3.52034	3.24618	1.83021	3.05205	4.43429	2.68679	4.14263	2.71557	1.77806	2.08605	4.01712	1.19067	3.52927	4.89505	2.814	1.54395	3.66462	3.27129	3.48969	2.25188	1.27956	3.11244	2.40692
XLOC_220459	0.366932	0.236314	0.349158	0.455506	0.223436	0.22297	0	0	0.242144	0.466727	0.336118	0.609123	0	0	0	0.50229	0.71469	1.54345	0	0	1.34291	0.37384	0.101746	0	0.528399	1.19072	0.261635	0	0.272635	1.66494	0	0.654553	1.08019	0.313211	1.52571	1.21262	0	0.689163	0.627123	0.379984	0.984495	0	0	0	1.13487	0.239747	1.72712	0.5025	0
XLOC_211666	14.6675	14.8888	12.1924	14.1331	18.5099	11.0345	18.2479	12.6313	26.5177	11.0121	23.0993	4.94935	15.3708	28.8895	23.2657	15.0164	19.0597	23.31	23.1716	16.2237	23.8627	23.0675	22.946	26.6836	27.6793	28.4679	21.246	22.2639	12.6235	0.118929	21.2823	18.0886	22.0473	22.7265	8.81279	18.9088	18.5268	16.515	25.2944	27.4193	14.1614	18.8226	26.7396	18.4894	22.939	17.103	12.5046	23.4961	16.3734
XLOC_226816	3.38942	2.80377	3.41442	2.73777	3.96109	1.85327	3.29491	1.92856	5.03889	2.22502	5.54834	2.62388	2.5616	6.95396	5.49046	5.03386	3.30683	5.26745	4.81324	4.00197	5.07416	5.78746	4.85372	5.10535	6.75956	5.57629	4.35094	7.55487	3.80301	3.52385	7.62643	3.83684	5.97127	4.7149	3.80598	5.34643	4.90571	2.97423	6.76449	6.64031	3.69516	3.34696	7.76239	4.85924	5.50421	4.44861	3.25882	4.76924	3.42235
XLOC_205837	18.9341	32.7114	27.8836	26.0265	15.838	21.9306	23.2375	21.7976	20.6266	22.5478	43.0361	32.8871	30.8582	39.3843	35.5503	31.0102	37.5569	35.2539	35.0908	34.5784	34.4517	43.2629	39.6147	37.1429	39.0962	44.9768	37.4381	33.463	30.5607	30.5897	35.3038	31.9783	31.5286	29.7056	24.8701	28.0533	33.618	23.4194	33.6842	34.2572	31.0558	26.0697	33.5483	28.6308	28.8057	23.3754	22.223	29.9718	31.124
XLOC_225546	1.22296	1.00726	1.3331	1.13213	1.24539	1.23624	1.50654	1.64945	1.59154	1.17389	2.02262	1.9468	1.76563	1.48977	1.37345	1.89366	1.54127	1.98975	1.84008	0.991972	2.14209	1.3216	1.29379	1.86041	1.50809	1.82766	2.61638	1.54746	1.82707	1.68074	1.16934	2.12027	1.34457	1.82047	1.10082	0.702771	1.42306	0.878127	1.14686	1.58061	1.72925	1.7771	1.75272	2.00248	1.09868	1.00401	1.57474	1.66546	1.17631
XLOC_229164	1.45698	6.62166	2.95011	2.39479	6.4607	3.68662	3.9169	3.25176	3.87639	1.99305	4.06994	3.26366	2.36506	4.14081	3.06608	2.39579	2.30098	2.55165	2.97307	2.81767	2.95946	2.80966	2.59134	2.59358	4.34095	3.20566	2.52951	3.1923	3.04866	1.76777	3.04923	2.86348	2.1356	2.00833	1.53712	2.35801	2.66587	2.22815	3.51597	2.79191	2.21765	2.89383	4.13164	2.85863	2.14396	1.64597	3.12053	2.03267	3.53929
XLOC_221773	6.04787	4.6647	6.95916	6.74545	7.96929	4.79638	7.74202	5.52553	12.3113	6.78519	11.7029	6.55887	7.43482	11.4791	7.52595	4.15915	6.4158	10.82	9.5054	7.43484	7.98125	10.6913	12.0468	6.32864	11.3954	13.2952	6.52165	8.00892	3.32232	7.88876	11.7063	10.4125	7.66538	6.96489	6.5716	6.02898	6.80159	6.47398	11.096	9.73777	7.58151	6.42766	11.1618	9.82233	4.94865	6.99036	6.9355	9.48072	6.30599
XLOC_245330	8.84641	4.20679	8.03269	6.40501	12.3123	5.33794	15.9437	8.36839	20.0679	7.93738	17.3807	9.93192	11.5417	18.1856	12.1789	12.2719	14.7782	15.524	15.1994	8.52901	16.3099	15.4943	12.3639	15.1597	22.0318	14.3542	17.3228	17.6095	13.6747	13.8999	20.3286	11.2638	14.1619	16.7721	6.67681	11.2078	16.211	8.19179	16.2638	15.6927	11.0142	12.2302	15.8919	15.7631	16.1749	13.6202	13.8504	16.8307	10.3474
XLOC_247273	0.879801	2.89305	1.15734	0.38435	3.68749	2.67298	1.01629	3.46122	1.32288	1.23029	1.0811	0.555859	1.54347	2.49683	2.04875	3.17473	1.14879	0.640829	0.897791	0.534368	0.960771	1.39722	1.99958	0.489264	1.38691	0.642392	0.886148	1.61385	2.76429	0.999148	2.03443	0.585839	1.45919	1.3601	1.3115	0.50436	0.335462	1.40469	2.04554	1.63485	2.89791	0.57066	0.907641	1.75579	0.884903	1.80488	3.85064	1.43736	1.1564
XLOC_250623	3.3656	4.34572	2.88161	3.31575	3.05191	4.65303	4.11328	2.67021	2.68137	2.91183	3.66859	4.90847	4.71748	3.3716	4.05792	4.06933	3.75765	3.58341	3.86085	3.11127	4.12882	3.66079	3.30498	3.61546	2.74115	3.15628	3.72853	3.42182	3.62185	3.66597	3.01464	2.84987	2.5305	3.10119	4.27034	3.48038	3.14173	3.88777	3.49263	3.70809	3.0172	3.49789	3.67246	4.27656	2.88821	3.01557	2.96318	2.89212	3.17216
XLOC_256271	20.2847	6.4962	15.8581	18.0687	18.5191	9.33721	36.8102	13.0037	28.3828	12.1406	51.991	31.0054	31.7935	56.9898	31.5502	27.8555	33.9933	49.1752	36.8847	27.2957	40.7548	49.2354	39.5141	40.8549	54.9647	59.4062	44.3523	59.5866	23.6133	35.868	42.3083	34.7133	43.6157	42.014	16.3951	33.3315	42.9766	24.0758	35.1533	46.683	30.6754	33.7296	55.7679	29.84	40.9287	31.8364	22.3147	41.8871	21.2318
XLOC_256272	3.67758	9.54262	3.00183	4.69736	11.859	10.1807	7.22983	7.05256	3.48515	4.67303	5.64506	6.4808	5.46848	4.98196	5.4776	8.61427	8.13223	6.42963	5.98186	8.18662	6.18672	3.78583	6.58001	6.63652	2.73468	4.475	7.59483	2.90639	4.84794	6.98335	4.37154	4.27299	5.61607	6.07397	7.64033	4.40619	5.14949	7.76621	5.14916	8.07527	7.54618	6.45121	4.5495	5.90198	6.00501	8.56419	7.36742	3.5474	10.112
XLOC_256338	11.7012	9.2161	13.7512	12.1874	11.4891	8.97064	10.9607	9.62947	13.4499	8.99094	21.5059	18.8083	18.4827	21.9716	19.0423	16.3013	18.0436	24.5321	19.116	16.9367	17.6987	21.3786	20.419	21.7472	22.7863	24.4411	19.3477	16.4774	18.311	17.7843	19.6127	16.81	17.2323	19.074	11.9438	15.4264	15.0503	15.1834	20.3404	21.6618	14.7161	13.6422	21.9263	14.0766	17.9658	17.9031	11.8085	21.0939	15.0737
XLOC_243593	1.55993	2.76131	1.41272	1.1945	1.38102	2.52537	1.54572	1.5803	1.80592	1.32341	2.05583	2.09803	1.64158	2.1621	2.05119	3.01082	1.94928	2.57777	2.62554	1.69567	2.04272	2.44697	2.30558	2.21802	2.72248	2.58069	2.60908	2.05263	2.00797	1.65564	1.73604	2.19883	2.80291	2.23441	1.99132	2.18163	2.43841	1.91022	1.97795	2.05645	1.37545	1.4975	2.35178	1.78536	2.16531	1.9245	1.27709	2.23241	2.22643
XLOC_243598	4.07497	12.1801	7.92276	5.43576	4.47395	8.28969	5.11875	6.65684	2.99598	2.3657	10.065	8.21229	7.33893	10.1498	8.53926	8.30986	7.14352	9.66056	9.44328	9.72039	8.64092	7.71242	7.19566	9.27853	9.27895	10.171	8.29251	7.67626	7.90233	4.90649	7.784	5.69813	7.60015	7.79699	6.51868	6.02079	7.65024	7.67282	8.94785	9.43718	6.73927	6.75933	9.54886	6.27784	8.85747	5.90569	4.68789	8.06633	7.49727
XLOC_243771	9.42883	3.67014	10.7155	7.50758	9.29495	4.02881	15.5018	6.446	12.2472	8.93255	39.4515	20.1608	24.1586	37.8517	28.9586	14.7356	27.8518	34.6017	32.7265	22.6029	30.3706	38.1058	29.3756	34.3755	46.6333	45.3726	31.1814	38.9849	18.1136	24.0754	33.7631	33.3776	29.81	33.2058	10.9318	23.0393	27.5908	14.8493	35.7666	35.0187	16.2831	21.6449	38.7886	19.5609	27.9923	20.1765	14.2633	31.967	11.6785
XLOC_243851	10.2541	3.86103	4.12333	2.56486	7.93982	3.5072	17.945	2.95429	14.402	3.13953	6.15315	5.55952	7.30924	8.39503	5.8516	7.2202	6.15095	7.66345	5.9953	4.94366	6.19241	5.9824	5.6964	7.11011	7.05668	7.85967	5.2135	11.4034	4.78469	6.40597	6.54405	5.42845	7.86234	8.8648	4.52437	4.96259	8.90649	7.00709	7.05927	7.89752	7.02148	7.42833	9.4059	8.40617	7.83901	5.40388	6.47873	9.13201	4.89184
XLOC_256852	9.36671	0.092565	1.49332	1.19117	3.98724	0.786361	13.7006	0.455193	14.8975	1.51338	0.958612	0.320399	0.400038	1.16239	0.801574	0.772216	1.07601	1.85568	0.782999	0.273933	0.854749	1.31958	1.51107	1.03794	2.18038	1.56151	1.85526	2.34416	1.25387	1.06211	1.84343	0.74462	2.20935	1.77599	0.557695	0.644916	2.95836	0.878484	1.50574	2.07883	1.74323	1.37722	2.51422	2.88865	3.51196	0.953362	1.49519	2.91913	0.492061
XLOC_256994	0.778919	0.642656	0.353422	0.468489	0.701216	0.458878	1.79089	0.284869	1.82631	0.349432	0.543833	0.647412	0.636435	0.949504	0.499709	0.436698	0.664152	0.894947	1.07792	0.441966	0.570259	0.862702	0.66115	0.526817	0.704629	0.897373	0.793622	0.65997	0.302447	0.431115	0.782578	0.446204	0.616554	0.684241	0.544214	0.375919	0.588525	0.5138	0.349813	0.421356	0.346555	0.495035	0.68769	0.569652	0.717377	0.242652	0.433123	0.655465	0.707585
XLOC_257079	5.36071	3.94195	5.78362	4.80451	4.32803	3.88671	7.86022	4.32902	8.75496	3.34648	9.21742	7.07639	5.54295	10.8099	7.50908	7.31276	5.31728	9.41893	7.3662	6.21841	6.6772	8.16162	6.08563	7.80763	10.3364	8.47253	6.82086	9.98566	6.56388	5.90717	7.68639	7.13157	6.58507	8.26045	4.38464	4.57292	8.55101	4.88712	9.50807	7.67512	5.54941	6.31789	10.3468	7.09738	7.55532	6.15515	5.18809	7.6212	5.35654
XLOC_257093	1.80855	1.09615	1.66756	1.10722	1.28907	0.681014	3.19026	2.05428	2.86234	1.44556	5.55034	2.21639	3.13992	3.33427	2.89045	2.599	3.09384	2.56498	4.04502	2.30736	3.33113	3.71395	2.19168	4.51473	5.55654	5.84471	2.99345	3.1091	3.53606	2.20867	3.33107	3.97209	4.55532	3.072	2.14758	3.51394	3.20136	2.69978	4.00843	3.98669	2.00194	1.89662	3.95441	3.01016	4.58969	2.11751	3.56862	2.25877	1.89002
XLOC_244252	8.18389	8.07928	11.8658	11.7426	10.1859	5.79831	19.725	9.94856	13.7713	6.7411	27.0344	20.7199	23.5427	32.877	23.664	20.8132	23.4177	22.9201	22.7998	18.7561	26.5281	23.3038	23.5728	21.1055	34.762	29.5406	22.3518	30.159	20.7837	21.0242	25.8161	22.2038	19.8986	25.4349	11.9732	20.2373	24.5669	16.4797	22.5223	30.1868	20.2927	20.8625	34.2819	21.5476	28.9514	23.1201	18.838	25.8178	20.3334
XLOC_259840	3.83612	1.75763	3.01796	3.15766	2.74541	1.88764	10.7708	2.26499	5.72543	2.94281	7.77417	6.9287	7.08047	10.6917	5.71967	5.26386	6.30317	8.86297	6.68497	5.15587	7.98838	9.30595	6.94942	7.12466	8.94089	13.7858	6.78639	11.3764	4.32539	6.4635	7.22621	9.32563	8.63299	7.64303	3.28641	5.5177	7.87059	6.17718	6.71122	8.567	7.91103	5.47302	10.8429	7.04885	5.11274	4.01739	4.5242	6.49841	4.79095
XLOC_247881	3.76478	2.11124	2.05889	2.60127	7.10402	3.18928	5.78422	4.81508	4.76612	2.07314	5.46229	6.76539	4.02301	5.97753	5.53712	11.613	5.42991	6.95386	4.3525	7.41416	7.08197	4.02006	5.09486	5.60976	5.03367	5.66746	4.73449	4.11277	3.72863	4.94295	5.29993	5.1859	4.23815	4.68114	5.24522	5.40028	5.98778	9.02412	6.8519	5.98198	5.51024	4.42383	6.47684	8.26346	4.58668	7.60799	5.56957	6.00291	6.70731
XLOC_245539	2.14829	2.51993	1.8718	2.066	4.58817	3.35575	1.74705	1.73464	2.89918	1.64777	2.33218	1.81686	2.97991	2.38317	3.19576	2.31483	2.07355	1.81819	2.33117	2.28977	2.3217	1.84982	2.03355	1.93126	2.37309	1.97471	2.43843	2.63493	2.24461	3.16879	2.77233	2.0806	2.6053	1.83923	2.71814	1.84518	2.56421	2.12778	2.26824	2.71004	2.49158	3.06809	2.58867	2.52828	2.29854	2.24651	4.00901	2.06837	2.84113
XLOC_245654	3.75312	4.93154	4.1293	3.11293	2.82391	5.22354	3.77537	2.47358	4.65694	3.34518	5.6267	3.67183	5.30332	6.55798	4.8251	5.35731	3.62741	5.78706	5.21414	3.52066	5.11493	4.94894	3.86752	3.29087	5.19336	6.01924	3.75709	5.02121	4.11993	4.24298	4.37739	4.62961	3.95393	4.45792	4.02336	3.30212	5.57888	2.15463	4.91826	3.71766	5.99927	3.07532	3.86228	3.69466	3.64839	4.91626	3.7287	5.16668	5.24571
XLOC_257467	3.79086	2.2697	8.87747	5.77345	4.45537	3.28716	6.98811	2.64575	9.20888	3.97769	18.164	10.4431	4.93215	17.7177	12.5165	9.96026	11.5555	10.5498	12.9089	9.59666	13.7037	13.1307	13.7612	12.7391	14.1138	17.4081	9.59203	14.465	8.42701	13.2268	11.6245	14.0397	11.5003	11.8471	6.43533	9.57172	16.6215	7.61785	15.9149	12.6938	11.6641	10.6165	13.3999	10.4254	15.0335	9.66421	7.26085	11.2755	8.33077
XLOC_245078	3.14692	2.65493	2.87301	3.72551	3.75018	2.30998	4.08529	3.10882	4.39493	4.17074	10.4205	6.64383	8.38519	9.43985	6.97815	5.81429	8.01115	5.55926	8.42021	7.10486	8.59619	12.1855	11.8414	10.3702	10.6423	10.1193	5.00954	8.92744	5.6407	8.37184	6.37223	5.87031	7.80174	6.71233	6.433	7.18415	6.40295	3.89593	8.19072	10.1325	8.73727	6.18002	8.32946	7.44843	5.94178	3.90518	4.31719	7.01834	3.44353
XLOC_241880	2.64936	1.42767	0	0	3.05685	3.08016	3.74964	2.38307	0	0	1.43724	1.73172	1.21504	2.15463	1.77481	1.66724	1.8739	1.76367	2.26361	1.62581	2.0471	1.7842	1.61781	1.48436	2.23484	1.26589	1.40291	2.01129	2.35368	1.44257	1.70106	1.83765	2.63694	1.74735	0.980143	2.38272	2.09399	2.55607	1.61283	2.44773	2.96457	2.94078	1.48026	2.91698	2.10804	2.05554	2.35458	2.90214	1.36188
XLOC_241906	3.88499	2.38985	1.03665	1.9255	2.24812	2.23463	3.32409	3.10063	3.30087	2.07813	3.58013	3.46469	2.17779	3.68046	3.43451	2.91036	3.42266	3.32498	2.97114	2.79108	4.7256	2.45812	5.5281	3.97074	3.71479	3.83812	3.89558	3.61769	2.69148	4.22851	4.68978	2.55212	2.02049	2.39206	2.83387	3.451	4.46813	3.15187	5.82129	3.72988	3.25341	3.46619	3.2921	2.92603	1.41837	3.01662	3.22176	4.00093	3.53736
XLOC_241516	6.25911	3.74349	3.32897	2.93743	2.16888	4.12764	6.5096	3.01777	4.52452	2.05744	2.91805	3.24025	4.37534	3.70266	2.53391	5.74588	2.62057	4.28225	3.56065	3.03275	4.17099	3.39474	2.86913	3.72041	3.98554	2.7204	2.28205	3.62993	2.10634	3.37675	3.09176	3.80427	2.63191	3.40072	3.34828	3.09646	4.61878	3.48875	3.06171	2.93675	3.05856	3.01741	3.24936	4.73282	4.42888	2.63795	3.31547	3.91575	2.95637
XLOC_254511	0.487797	0.514771	0.445651	0.676294	0.759134	0.844838	0.441841	0.725534	0	0	0.602419	0.461043	0.236001	0.910929	0.315077	0.44977	0.507649	0.759123	0.75457	0.490617	0.770706	0.713488	0.687478	0.635831	0	0	0	0	0	0.566275	0	0.51447	0.739976	0	0.369885	0.652499	0.346683	0.525261	0.57202	0	0.487729	0.098253	0.925296	0	0	0.432704	0.661825	0	0.378909
XLOC_241581	5.5019	10.2295	7.7696	7.63018	7.71715	5.88327	6.70804	4.84481	8.7333	3.49859	6.46917	6.76469	5.09924	7.94122	7.39934	6.15143	5.88265	9.90307	7.18059	5.98029	8.14282	7.28062	5.09259	6.59162	6.3844	10.7465	6.95602	7.41575	7.82729	5.43511	7.74768	4.82983	6.24983	7.84394	4.8498	2.65789	5.11016	3.9027	5.61868	6.44684	5.01469	5.59493	6.18077	6.33588	5.42198	3.81066	5.29279	5.32229	4.20139
XLOC_248856	5.15385	3.22708	3.33198	3.93642	5.67551	2.37838	6.56584	5.12082	7.57546	4.18319	5.67592	3.66736	5.20522	5.14379	5.47179	4.42504	3.47121	4.27362	4.04527	4.50427	4.3595	3.71014	3.36648	7.08252	6.43273	4.07554	6.33336	6.05549	5.04023	4.17091	7.74888	6.45315	5.37109	6.52026	3.68449	5.86755	5.16727	5.504	5.48515	5.41757	6.29162	4.70009	4.9763	5.79372	7.64216	5.06235	4.94896	5.34018	4.96599
XLOC_235775	0.444756	0.298182	0.917134	0.286464	0	0.262236	0	0.921524	0.747919	0	1.63111	0	0	1.53706	1.39763	0.335465	1.05619	0.794606	0.854766	1.39717	0.338906	2.0936	0.27255	0.753428	0.636343	0.32823	0.348223	1.35295	1.34489	0.335548	1.00187	0.539729	0	0.94764	0	0.609201	1.95105	0.803374	2.75166	0.650085	0.33675	0	1.14106	0.268968	0.298383	0.395725	0	0.30897	0
XLOC_255570	0	0	0	0.263355	0.118309	0.232884	0.204601	0.411477	0	0.542383	0.298893	0.440639	0.193931	0.38886	0.164797	0	1.2366	0.187248	0.541524	0.359068	0.400891	0.789033	0.461028	0.610224	0.242151	0.298233	0.132025	0.455401	0	0.302633	0.509968	0	1.02587	0.536101	0	0.395974	0.954444	0	0.359784	0.402815	0.344751	0	0.383972	0.336864	0.713748	0.368705	0	0	0
XLOC_255634	6.05231	7.10053	1.96542	2.12902	2.10863	3.0614	6.17375	5.32269	2.11452	1.79894	7.24159	6.05214	7.71596	9.2295	5.87776	7.21237	7.13691	7.88819	8.9679	7.00716	7.74035	7.1918	7.17904	8.20136	7.52654	7.98711	8.24263	7.20179	7.20691	7.73058	9.20544	9.10524	8.65274	7.02929	7.2881	5.43606	8.02861	5.4785	6.16753	8.04176	5.59913	6.38995	10.1434	8.5519	9.72967	7.42414	6.5841	9.42455	5.38093
XLOC_242706	3.57217	5.81821	5.19867	4.60493	2.92628	2.22404	4.05157	3.24908	5.18684	3.30606	9.47701	6.63249	7.67142	11.2194	8.34338	9.81497	8.17809	12.0644	7.21948	9.08326	7.23702	8.45568	7.3951	6.70761	6.74185	7.78132	6.83723	7.17978	6.0354	7.20868	6.59581	7.73169	7.70419	6.05291	6.35826	7.47228	7.93769	3.78811	6.67808	7.0571	6.91896	5.20246	6.71625	5.81764	6.50188	6.70238	6.26043	6.47162	6.60246
XLOC_242729	20.4744	36.4467	26.6731	22.4564	22.8677	24.2416	21.4784	22.0919	23.4855	16.6096	27.3185	30.0213	32.265	25.3279	30.3515	34.4263	35.7167	32.681	26.2341	37.8614	30.6411	24.3223	24.8986	28.1027	28.1648	22.8971	30.5921	29.3083	34.6586	31.3685	24.5599	20.2345	30.4121	31.7258	29.1718	30.5115	32.6833	31.6816	26.5171	39.6658	28.0813	32.2947	27.4981	32.619	34.6851	34.1133	33.3828	29.4265	34.8702
XLOC_255968	7.09669	5.32848	7.69612	5.8387	7.4399	5.13462	11.3647	4.50757	12.1491	6.94871	13.8295	10.0377	11.0612	16.496	11.1447	9.90707	12.4636	13.3724	11.9563	10.5219	13.5798	12.2834	10.5469	13.7461	14.9404	16.2657	12.4846	13.5183	9.12248	10.4444	13.8316	11.6068	12.2381	12.3258	8.19736	11.9576	12.3864	10.0553	12.8259	11.5719	9.18656	10.1488	13.7425	8.90263	11.8476	10.7558	8.74429	11.9151	12.302
XLOC_255976	27.7105	23.8314	0.45953	0.056717	30.9927	17.6743	40.6844	24.3141	0	0	59.3748	44.6079	44.0565	64.9547	50.5078	51.827	51.2982	56.5348	50.7515	42.192	51.6084	56.2334	49.4888	58.4985	68.3506	64.7546	57.0692	69.9019	44.4118	49.8766	59.138	43.3513	48.7697	57.447	32.6354	42.0516	56.1764	41.6859	57.6404	65.8794	44.7435	47.9014	64.7481	51.1689	54.6663	50.7256	38.8875	61.035	33.34
XLOC_255721	5.16962	3.17554	3.04949	3.55153	3.46363	1.85607	7.36884	3.55823	7.91088	3.36446	5.7539	5.28748	6.54431	7.17002	3.35463	5.30338	4.5064	6.21747	7.54254	4.33263	4.13767	5.38656	6.63779	5.20966	5.3929	5.16792	6.20866	6.47832	4.28712	3.99632	4.78635	6.90631	5.60793	6.09555	4.40323	3.58385	3.98364	3.3455	5.34132	6.12094	4.27725	5.21373	6.12578	7.23541	5.41708	5.0597	4.8265	7.79721	4.35436
XLOC_255788	1.72822	1.20923	0.820301	0.725765	0.576995	0.644816	3.37985	1.58958	2.38099	1.02259	2.28744	1.88624	2.97538	2.83352	2.5484	2.58591	2.91342	3.82814	2.81782	2.43173	2.05694	4.83312	3.62437	3.1946	4.87199	5.36122	3.21413	2.97138	2.17108	2.75332	3.85215	3.09828	2.72604	3.76227	1.8179	2.39869	3.18631	1.44072	4.17681	2.98373	2.43178	2.45963	2.62326	2.28146	3.63706	2.4284	1.91279	3.77805	1.4167
XLOC_242879	2.93813	4.72591	4.59922	3.23477	4.50166	4.54598	4.31871	4.26828	4.35565	3.91252	5.89701	6.6051	5.00155	5.86628	7.01164	6.1832	6.09564	6.54412	5.56762	6.46497	4.89365	6.82016	5.92398	6.37406	6.34051	8.27999	5.73824	5.69207	5.39606	5.89772	6.08033	4.53935	5.13725	4.84423	6.50931	4.87405	4.57182	4.13366	6.03048	6.51595	5.66014	4.61266	6.10494	4.25734	4.70654	5.10844	4.9101	4.78077	5.31261
XLOC_242909	1.66076	0.830051	0.386557	0.785871	2.49264	0.897499	3.01983	1.14319	4.41688	0.918707	2.54388	1.22885	2.10503	3.50546	1.28756	1.64996	1.4227	2.38771	1.41284	0.837074	2.33034	2.95573	2.00366	2.65204	2.78365	2.16118	2.09405	1.77838	1.02158	2.07025	1.57238	1.51959	1.99711	1.91878	0.772174	1.18307	2.23827	1.01145	1.59629	2.11387	1.16463	1.4316	3.99794	1.52418	2.15696	2.20957	1.41589	2.21321	0.77732
XLOC_249439	3.10887	3.12813	4.19348	3.27622	3.02841	3.71217	4.02194	4.40964	6.27585	4.99387	8.30118	7.57981	3.25474	7.98556	6.61451	0.092465	6.80422	6.712	0	4.19926	0	8.12216	7.7509	8.63291	6.75299	5.68767	8.63538	5.17687	2.52013	8.52929	8.43416	5.25722	4.75934	5.99814	0	5.42549	4.60037	0	0	7.29828	5.28672	5.14192	6.18375	6.12335	4.55196	6.779	3.80283	5.71493	3.39417
XLOC_249486	3.85552	4.20691	2.82832	3.15034	5.60436	3.123	5.50397	2.65993	5.66963	3.48732	5.30849	3.94937	2.6312	4.93301	3.77645	2.63009	4.90376	5.31408	4.65811	3.67044	4.60577	3.79482	5.69474	3.90075	4.83629	6.4397	2.9261	3.04387	3.64376	2.81844	5.15032	2.05735	5.29287	4.71709	2.76162	3.11801	4.40815	3.75358	6.77482	4.97317	4.75161	3.5995	3.95521	2.79263	2.75468	4.82382	3.3707	4.3639	2.06737
XLOC_237485	5.41897	4.18016	5.48342	4.24922	7.45267	3.30154	7.49039	4.244	9.27922	4.11527	11.0133	8.50298	6.92275	13.9982	9.93761	8.88144	9.3006	10.8609	8.34582	9.05378	11.147	10.3749	8.36233	9.9695	13.9011	12.8577	8.79691	11.8173	7.22336	8.83142	11.4145	11.1182	7.95328	9.64502	5.68956	6.82827	8.73316	8.07601	10.0114	12.3727	9.5791	8.20256	12.6309	9.47223	9.72802	8.8378	9.33701	9.21091	8.79592
XLOC_236477	1.04203	0.372833	0.888549	0.966875	0.986416	0.239542	0.730884	0.970028	1.25957	0.810682	0.913603	0.655537	0.659195	1.06089	0.634869	0.836237	0.712895	1.24465	0.606332	0.78268	1.11066	0.873441	1.03437	0.767666	1.0264	1.0191	1.0112	1.30385	0.676162	1.10719	0.948212	1.09135	0.672013	1.57556	0.705956	0.747596	0.942876	1.1965	0.98449	0.62703	0.754894	0.720462	0.58119	1.46644	1.17293	1.1105	1.54205	1.06135	1.16142
XLOC_249678	3.85889	1.68068	5.32281	3.76692	2.78417	1.20872	4.6125	4.41611	5.5657	3.67539	11.8082	5.5221	5.97728	7.66446	9.65878	7.73004	7.20931	6.88747	7.33332	6.20598	8.05923	8.62767	6.98495	9.80412	12.8243	11.259	9.3069	10.5352	7.75972	8.05235	11.3963	7.66554	10.7332	7.34117	7.4347	6.63973	7.44165	7.65784	8.74066	12.4282	7.32708	5.50553	7.76995	7.27757	8.41072	7.24628	7.15347	5.62728	2.68223
XLOC_258806	16.6232	64.2183	22.7444	22.6632	17.6461	41.0552	13.8695	32.3507	17.4602	29.919	19.2615	40.1565	30.6824	21.0548	34.4568	39.572	37.2124	24.7003	24.5957	38.4547	29.0116	21.142	26.4525	23.8405	17.6794	17.8172	23.5177	23.2239	43.6068	28.7446	22.1765	14.6931	27.7743	32.5987	34.9291	25.012	23.0399	37.8929	27.7349	31.4449	31.9341	31.5618	21.7059	33.001	28.5099	25.4383	25.3903	24.8322	37.941
XLOC_258915	0.411378	1.4681	3.33539	1.65068	1.76782	1.43734	1.17139	2.39781	3.02803	1.78732	4.07475	4.72267	4.0338	4.1884	2.61451	3.83834	4.51917	3.78126	5.35014	4.0423	4.61559	3.16628	4.57339	2.96574	2.79445	4.09804	3.21778	2.87347	3.38345	3.92777	3.38322	3.0076	2.19942	2.63662	3.69662	2.85903	2.77481	1.55204	3.83316	4.46382	3.69791	2.40626	3.49276	2.19928	3.21418	2.67809	1.91582	4.87975	2.04832
XLOC_248472	0	0	0	0	0	0	0	0	0	0	0	0	0	0	0	0	0	0	0	0	0	0	0	0	0	0	0	0	0	0	0	0	0	0	0	0	0	0	0	0	0	0	0	0	0	0	0	0	0
XLOC_248537	1.50584	1.59035	1.10302	1.07192	1.87016	2.4526	1.06413	1.02952	1.11038	1.21657	1.25137	1.32043	0.798315	0.90985	1.49044	0.578063	1.08879	1.05648	0.937277	0.913495	1.27095	1.07154	0.903641	1.07007	1.63652	1.06518	0.53325	1.06229	1.23713	1.274	1.08358	1.02659	0.444193	0.853572	0.290724	0.638521	1.00028	0.607771	0.820697	1.06938	1.01346	0.701993	0.899827	0.387815	0.853177	0.302048	1.58146	0.738477	1.12765
XLOC_254202	3.09111	6.12122	5.62083	4.04442	4.17192	4.45791	4.62967	5.05629	4.88312	3.64621	7.61278	5.5537	7.88578	10.0165	6.8574	6.48323	9.80794	8.88986	9.02151	6.4405	7.88033	10.0951	8.31099	9.60795	9.66761	10.6396	8.28413	9.5916	6.9222	6.64493	8.31871	6.90009	7.18475	9.0714	5.9811	4.73631	4.71815	3.26839	6.92361	9.18935	5.1418	6.64842	10.3592	5.01842	5.7912	6.12363	4.37624	5.53307	5.88101
XLOC_244652	1.27339	1.07634	0.599189	1.17007	0.468718	0.915893	0.636581	0.879789	1.79985	0.941274	0.642647	1.03359	0.241938	1.56944	0	0.94029	0.750708	1.14989	0.764535	0.771731	0.565359	1.51409	1.17736	1.05102	0.57715	0.279159	0.833468	0.983847	0.744915	1.42272	1.62573	0.681598	1.9556	0.6176	0.835756	1.19387	0.77762	1.41204	1.48412	0.726458	1.26637	0	0.316875	2.30114	0.310974	2.3801	1.4649	0.244161	0.920525
XLOC_242230	0.889309	0.19589	1.2976	1.82792	0.350694	0.444941	1.3531	1.9739	1.59194	0.733515	0.730921	0.350335	0.812308	1.39485	0.309595	0.941215	0.529183	0.862162	0.90032	0.888812	0.911644	0.302595	1.55507	0.597692	0.843539	0.327425	0.571516	0.788035	1.49158	0.648267	0.508574	0.694646	0.747456	1.10788	0.137306	0.441815	1.26316	0.380194	0.648081	0.820112	0.534076	0.579566	0.91217	0.561232	0.334031	0.23353	0.816521	0.626887	0.560805
XLOC_242247	0.097141	0	0	0.1503	0.116975	0	0	0	0	0	0.218865	0.098317	0	0	0	0.098736	0	0	0	0.237077	0.188907	0.237595	0.127657	0.345595	0	0.072831	0	0.343473	0	0.351131	0.386959	0	0	0.120017	0	0.080131	0	0	0.138769	0.14145	0.224675	0	0	0	0	0.123415	0	0	0.088438
XLOC_242151	3.36429	4.11975	3.52848	2.94654	3.66688	1.84227	4.65013	2.74599	4.64118	2.60422	6.45647	4.28123	4.6145	7.52355	5.08545	4.80338	5.31226	6.27431	4.82924	4.59466	4.57116	4.75054	4.80612	5.12468	5.8858	7.29044	5.5724	5.98374	3.91977	4.61105	4.11579	5.42688	5.65721	4.67092	3.79665	4.74127	5.42582	4.70378	6.40698	6.35216	4.76665	4.74001	6.84256	4.61048	5.73625	4.30047	4.38376	5.95793	5.02936
XLOC_242158	3.26956	1.13855	0.317135	0.539578	0.355333	0.323291	0.611742	0.255072	4.75445	1.80444	6.61528	0.267123	0.34285	2.02861	0.547335	0.586878	6.44601	5.57054	7.47314	0.339842	0.765988	1.08302	1.24813	5.62349	1.35046	7.87345	0.856057	6.75477	0.313766	0.537881	1.04167	0.811859	4.52061	5.64826	2.35295	0.419586	0.737171	0.323035	0.817676	0.667756	0.499429	0.281874	2.52144	0.358272	1.03147	0.34476	3.37737	1.4989	0
XLOC_242193	1.26038	1.10501	1.52501	1.2655	1.15377	1.87252	1.95821	1.94361	2.0302	0.888644	1.48392	1.27067	2.38536	1.78152	1.56344	1.64463	0.944861	1.92787	1.67583	1.05944	1.61945	1.60972	1.46363	1.33667	2.31545	1.92975	2.15424	2.10721	1.614	1.23235	1.72725	1.49221	1.66487	1.86103	1.29828	1.52697	2.7314	1.03618	2.20827	2.38425	0.854619	0.915864	2.01752	1.69538	1.43059	1.71121	0.919152	1.75168	0.850284
XLOC_242203	5.05403	2.5227	5.0508	4.46183	5.99883	2.99023	9.30218	4.40643	9.64005	4.0609	9.55802	7.80903	7.0468	11.6184	8.77707	7.90743	7.58338	9.36915	7.88243	6.62494	9.36895	8.80071	9.40188	10.3814	9.31796	9.32123	7.45267	9.62349	9.2102	7.93428	8.50388	7.80215	9.54149	9.4233	4.77843	5.96174	7.14303	7.19713	8.10624	9.65009	7.70042	7.44095	11.465	9.37522	10.7934	7.46345	5.72508	9.77859	6.16473
XLOC_256047	3.73423	2.74756	2.85084	2.49626	3.79858	2.74729	4.53334	3.43362	3.56879	2.26229	4.41402	4.1145	3.14334	3.80966	3.60593	4.00706	3.91444	3.59876	3.82924	4.19398	4.34283	4.8148	3.57698	4.41138	4.4443	3.4074	4.52361	4.18913	3.63928	3.02308	4.30799	2.19233	3.41618	3.00646	2.97227	3.50081	3.8632	3.15524	4.49688	4.51603	3.30114	3.67879	3.5615	3.30612	3.32395	2.47668	2.88655	3.43431	3.09866
XLOC_256133	4.3418	3.31911	5.16423	3.62637	5.73091	3.89181	3.25547	4.36494	0.654491	0.450686	0.221877	0.295672	0.394492	0.75688	0.631049	0.289868	0.269821	0.704182	5.14238	0.207221	0.557971	0.748373	0.672079	0.484478	0.697061	0.582643	0.458917	0.737026	0.350787	0.372446	0.449438	0.48966	0.487582	0.497256	0.482099	0.45792	0.480123	0.172332	0.853439	0.602816	0.471337	0.303903	0.727915	0.383978	0.264587	0.281493	4.20073	5.88259	0.321587
XLOC_248320	14.6579	11.1614	0	0	16.7763	9.09327	16.5518	9.79741	19.2763	11.896	0	4.59747	14.7137	0	19.3898	0	0	21.3798	0.068696	0	20.573	18.2212	18.2451	0	20.15	26.599	18.6566	19.1553	16.4259	0	0	17.5314	0	17.8297	0.047089	13.4658	0.095581	10.9155	20.2907	21.1282	20.7807	13.1638	18.7356	0.085802	16.2614	13.8966	16.923	0	0
XLOC_237624	3.7014	1.42071	3.55247	2.01585	3.83662	1.55376	5.54365	2.0495	7.11243	2.42997	3.86078	3.02906	4.66343	6.39987	3.10304	3.32798	1.57541	4.7073	5.08576	2.73946	3.66474	3.00616	4.34182	4.25922	3.8331	3.20891	3.87605	3.64138	2.66752	3.30937	3.47356	3.67006	5.16771	4.97201	2.29551	2.41885	4.52827	2.7194	4.07809	2.75562	2.77147	3.53182	6.92656	4.74358	2.67684	3.97458	2.16906	4.3048	1.60511
XLOC_237698	3.07629	0.944409	2.19145	2.77271	5.85574	1.77323	3.49889	2.24656	4.34766	2.33742	3.30989	2.82353	2.36879	3.60178	3.27037	3.76059	1.97943	3.33323	3.56028	3.469	2.78033	3.4455	3.55941	3.97498	2.07153	3.61187	0	2.9723	4.97171	3.67301	3.17067	3.33146	3.21331	3.86137	2.54367	3.43596	3.46014	2.58935	3.64252	3.79793	3.68822	3.7441	3.10759	3.85187	3.39912	4.41478	4.12551	3.92527	3.17238
XLOC_236837	2.08285	2.39983	2.73556	2.46124	3.91096	1.9276	3.87765	2.38354	3.16753	2.44026	3.81591	4.59563	4.29524	4.71653	5.68175	3.90748	4.95273	3.28143	3.2201	3.65143	4.16209	4.42891	3.07288	6.52194	5.04546	5.02083	2.9723	6.82015	2.99371	3.92517	4.27373	3.34805	5.10515	4.98669	4.2619	4.02748	6.1732	4.288	6.6061	4.51174	5.45827	4.35245	6.42803	5.5923	5.47084	4.30711	4.51738	4.677	3.05462
XLOC_250040	0.41501	1.02988	1.61866	1.83394	0.098328	0.394103	1.11336	0.896676	0.592826	0.253073	1.77396	1.3836	2.05763	2.21833	1.22859	1.40969	1.71275	1.5547	2.77264	1.07464	1.98994	1.9416	1.80204	1.31503	2.59987	2.47782	1.84769	1.87019	1.39857	2.20162	2.02121	1.25307	1.64804	0.873672	0.911992	1.65122	2.99155	0.842204	1.39995	1.67975	1.54232	1.64953	1.95079	1.98551	1.24832	1.27142	0.506985	1.78431	0.888158
XLOC_250044	0.975449	0.300788	0.503594	0.894969	0.27114	0.202782	2.92637	1.56743	3.51755	0.4783	1.35297	1.59719	1.25999	2.51024	2.6009	1.32706	1.07198	1.40491	2.53335	0.836963	2.3479	2.92515	2.07338	2.24994	3.45183	2.59152	1.97574	2.57108	1.51382	2.616	2.32721	1.78447	1.853	1.46872	0.937702	1.92993	2.42167	1.59607	1.86716	2.22301	1.54938	1.36094	2.20741	1.29521	2.92055	1.0046	0.695277	2.20188	0.418249
XLOC_250483	7.43148	9.21279	0	0.047165	0	0	8.5734	6.76864	0	0	8.93786	8.67892	11.3001	8.81049	7.81757	10.2793	10.1792	10.5889	10.6374	10.5367	9.44708	8.45543	9.95957	9.41983	8.76558	10.876	11.5026	8.93945	11.4933	9.27669	10.3894	7.43592	8.68545	11.6498	9.22577	8.65334	10.0987	8.94744	11.2776	10.5186	8.30207	10.482	10.2527	9.35223	10.5265	9.70399	7.10665	12.0159	8.68835
XLOC_238658	0	0	0.157734	0	0	0	0	0	0	0	0	0	0	0	0	0	0	0	0	0	0	0	0	0	0	0	0	0.154087	0	0	0	0	0.321248	0	0	0	0	0	0.170733	0	0	0	0	0	0	0	0	0	0
XLOC_254721	1.24923	0.657094	2.00083	1.86794	0.796786	0.826291	1.27233	1.40936	1.55113	0.233934	1.10591	0.965472	0.891184	1.07243	0.965882	1.06844	0.868829	1.28917	1.22833	1.2716	1.08449	0.992283	0.588753	1.19931	1.17396	1.80321	0.993232	0.874389	1.49029	0.66959	1.12609	0.84021	1.26395	0.76124	0.830141	0.856646	0.719635	0.700851	0.967821	1.55772	0.773627	0.738923	1.55295	1.41876	0.812865	1.01477	1.45567	0.736108	0.498417
XLOC_254754	16.9803	11.5235	16.0569	13.4172	26.1802	12.8981	23.4215	12.9354	21.2053	13.0709	25.3499	22.4304	22.9765	28.221	25.7854	27.2363	23.6403	23.0575	25.1359	21.7621	22.6381	21.2637	23.4045	23.1189	22.9549	26.5623	21.177	23.3304	22.7769	22.3807	25.1994	20.0047	19.8482	22.0041	15.8282	22.4489	24.1064	21.5267	25.5447	25.2936	21.887	20.3148	23.2661	19.6168	1.41227	23.6019	19.7124	23.0728	21.8762
XLOC_243218	6.70666	5.00061	4.58513	4.0667	3.8339	3.49719	8.5436	3.31728	9.37579	2.39858	4.75218	4.57101	4.78485	4.86405	3.90742	6.1887	4.58229	6.11186	5.24912	5.45258	4.87838	4.72041	3.22844	5.77037	6.19461	6.23411	5.30466	5.53512	5.39194	4.74216	6.02455	3.83413	5.52456	5.70045	5.8334	5.366	7.60147	5.42544	4.87197	6.38652	5.49515	4.91112	7.36416	6.13703	5.41206	4.97188	4.24366	5.97245	5.70694
XLOC_243234	2.7742	2.34593	4.33461	3.36293	2.67985	1.7224	4.05058	3.70427	3.42602	2.56576	7.00417	4.14388	5.06951	7.18868	6.3157	5.11609	5.42346	5.36156	6.37319	3.40643	5.91999	5.97856	3.94954	6.52567	7.89377	6.19667	5.48753	6.85568	3.26848	4.31518	4.6082	4.78562	4.41733	6.14872	1.99278	5.19897	4.29788	4.00948	5.61718	6.24266	4.47652	4.70699	7.37992	4.11135	5.21534	4.99151	2.81924	6.02283	3.97944
XLOC_254412	2.01451	4.11155	4.65504	4.52304	1.63044	1.86168	2.53269	4.54885	2.41526	4.32381	5.14461	5.57318	5.52181	6.74191	3.96997	3.71642	5.73294	4.30715	5.82148	4.39838	4.29932	5.11973	5.71418	4.97026	5.30427	5.25916	5.25184	3.36656	3.10699	3.9219	3.78302	5.82965	4.05758	5.43368	2.47147	3.78378	4.86142	1.99318	4.45953	3.70837	3.91708	3.76884	4.13876	3.57337	3.05694	2.68451	2.10393	4.12569	2.62982
XLOC_292797	10.802	8.89364	9.54809	6.97964	11.0164	7.84447	14.2686	6.21799	15.1479	7.69041	11.4067	8.47998	9.64232	11.8964	7.82534	10.8786	10.1703	13.8473	7.91107	8.16337	9.81921	12.1391	8.27908	8.26229	10.6648	11.6832	10.3877	10.5214	8.5442	10.2865	12.6777	9.87799	8.80772	11.6783	5.652	9.23914	12.0602	10.6836	9.08758	11.4109	9.48828	9.04764	13.0345	11.2351	9.71784	9.97321	8.71732	12.6801	10.666
XLOC_277382	0	0.087179	0	0	0.161793	0.086196	21.953	13.369	0	0	0.105503	26.5857	18.507	24.107	29.6181	19.8529	13.0225	25.511	25.6076	0	21.2313	20.7776	0	22.7729	0	0	24.9521	0.092364	0	24.0253	20.9757	20.9822	0	0	17.235	0.29495	23.3772	18.473	23.5743	23.4267	27.5286	0	24.3548	22.4674	24.6107	27.2951	20.6142	26.0114	16.7669
XLOC_293390	0.68487	0.402937	0.188583	0.942319	0.969479	0.343123	1.95256	2.06266	4.56887	1.89375	3.27842	1.79964	1.45608	3.31622	1.22823	1.44868	1.19262	2.94482	2.65052	1.67163	1.72119	3.36788	2.27874	2.35897	2.52307	4.05736	2.91836	2.69248	2.11829	2.09025	3.83095	2.12605	0.869998	2.01017	1.90086	0.181889	2.14472	1.48642	2.26818	2.85861	1.57047	1.99785	2.35799	1.82712	2.02348	2.19727	2.79733	3.09288	0.844979
XLOC_276924	0	0	3.27432	1.99904	2.09461	2.10913	2.76021	2.45106	3.84752	2.77429	3.92061	3.7331	3.09563	5.13284	3.50021	3.82828	4.15713	3.54536	0	3.63881	5.22428	6.10101	3.18466	5.64933	3.65488	6.94146	5.0254	2.57513	4.36973	3.13748	5.98007	0.081079	3.27805	4.79366	0	3.66212	3.9595	2.78497	5.49833	5.61495	3.86867	2.87156	6.71148	2.97696	3.99526	3.99168	3.42483	4.55884	3.78818
XLOC_276974	1.47195	1.08878	0	0	0.883406	0.595295	1.71335	1.02357	0	0.101329	3.04244	2.06563	1.90265	3.19264	1.70687	1.29426	2.68281	5.35702	2.33826	3.48902	2.01606	3.9035	2.74898	2.0301	1.55272	4.24108	2.88777	2.0761	1.28417	3.08455	3.63542	2.85184	1.48621	1.94525	1.71818	1.89722	2.37608	3.20185	3.72469	2.8552	2.3865	1.23702	3.47872	2.27176	3.05682	1.82861	1.21931	2.87821	1.37778
XLOC_292935	0.381346	0.547543	2.55141	3.11321	1.53809	1.63971	1.15063	1.06384	1.35316	1.68404	4.3761	1.5106	2.43924	2.90908	3.83217	1.72315	2.4504	2.30083	4.1351	1.77561	1.42843	3.05194	4.62454	1.42592	2.46582	1.65831	2.24461	2.01654	0.930697	1.64298	2.94165	2.09353	3.90093	1.32507	0.7146	3.45048	3.06452	0.386004	4.75267	1.38015	1.27805	1.73917	4.07266	0.646699	1.39964	2.71859	1.99646	1.76079	0.246503
XLOC_279480	5.89513	7.82703	6.86327	7.11714	4.97509	5.12368	11.4262	6.92294	7.54484	6.41545	7.94216	11.4585	9.69309	10.0665	10.4829	10.842	9.35532	10.9699	7.86735	11.0764	6.48224	6.8672	8.67569	7.31051	7.15239	8.9853	8.98217	7.87532	8.9202	7.2427	8.00079	6.1578	11.4034	9.41915	10.9119	11.5324	11.465	8.26465	9.693	11.4591	12.0966	7.41784	9.88483	13.538	8.87362	12.4645	8.49456	8.13822	11.7468
XLOC_279502	0.517889	0.993717	1.37515	1.2288	1.60432	1.24313	1.94675	1.22986	2.39379	1.37419	3.25254	1.65294	0.531473	1.36357	1.54807	0.916868	1.89185	2.25282	2.15653	1.01168	2.6853	2.45209	2.01387	2.06516	3.05292	2.23499	1.36979	2.47298	0.805071	1.92525	1.38037	1.48557	1.2343	2.39609	2.02163	1.09575	1.5371	1.58992	1.95326	1.56335	1.99016	1.35602	2.21705	1.40479	1.66026	2.82191	1.46983	1.60594	0.90519
XLOC_263448	0.87748	1.09261	1.15542	0.903543	2.32479	1.74532	1.93392	0.850623	1.37894	0.627915	1.24481	1.41462	1.01359	1.82111	1.27333	1.57403	1.26583	0.934062	1.85357	0.981989	1.77725	1.80459	1.88177	1.43169	1.65575	1.88521	0.838771	1.33422	0.884622	0.867445	1.80562	0.97495	1.36748	0.917711	1.14604	1.20822	1.12993	1.17454	1.20816	0.776952	0.91591	1.42139	2.17454	1.61886	1.8099	1.30087	1.40125	0.725835	0.940703
XLOC_279512	12.1055	8.19352	11.6855	9.22665	13.7179	8.06203	18.1728	8.91252	18.3702	8.67484	22.066	18.6141	18.2701	23.8877	22.0097	19.8928	19.9379	21.3158	20.6276	16.8995	20.1283	20.613	16.5772	21.8747	25.4311	24.1601	19.8086	21.2878	18.3597	23.2713	20.0292	17.603	21.2202	22.8042	16.0622	19.1657	19.5547	18.0314	19.6561	24.1004	18.8638	17.0103	25.152	20.5227	22.78	19.6326	15.7586	21.6795	21.046
XLOC_277118	0.777055	0.778117	0.386977	0.084772	0.260105	0.359805	0.598074	0.623196	0.342065	0.283439	0.837182	0.232649	0.324925	0.569705	0.806849	1.7552	1.10645	0.119649	0.71907	1.70695	0.867058	0.62794	1.24659	1.19157	1.24293	0.631246	0.860347	0.797708	0.442363	1.06426	0.670324	0.534641	0.838245	0.748653	0.550653	0.56163	1.27107	1.9753	1.08007	0.926545	0.727898	0.805953	0.223389	0.382299	0.516463	0.537983	0.892682	1.49346	1.17043
XLOC_281686	2.15236	2.48374	3.45863	2.19007	2.34144	2.22691	2.26024	3.8629	4.52863	2.47101	6.17234	3.45495	4.50387	5.72659	3.31787	3.40499	3.89442	5.85325	4.95792	3.32852	5.41769	5.13579	5.1483	3.6119	4.76098	7.894	4.14442	4.95735	3.31641	3.7323	6.42553	6.43027	3.87255	4.34557	2.62659	3.44277	4.17803	3.11046	5.15909	4.2043	2.72387	4.0713	4.87679	3.74268	4.31101	5.02325	4.12041	4.74217	3.91501
XLOC_272713	1.69893	2.03098	1.3282	1.67703	0.033567	0.016648	1.52098	1.23161	1.72548	1.22332	1.16989	1.89772	1.73998	1.51334	2.38336	1.69251	1.71922	1.83143	2.07711	1.63485	1.50646	1.8302	1.6818	1.44087	1.2425	1.55701	2.25639	1.50796	1.70772	2.12668	1.92897	1.4511	2.27962	1.38443	1.6171	2.70214	1.50872	1.65907	1.5098	1.6554	1.76741	2.5783	1.50065	2.13664	2.18752	2.30766	1.6025	1.95478	2.52186
XLOC_272814	1.52119	1.62543	1.84016	1.41785	1.24558	1.34638	1.51349	1.8043	0.924931	0.96441	0.970769	1.62995	2.05571	1.62084	1.762	1.55632	2.11689	0.915182	1.81325	1.28052	1.68346	1.31663	1.18721	1.82477	2.32266	1.74998	1.42127	1.47134	1.41205	1.68589	2.1218	1.58406	0.90158	1.36732	1.5933	1.75428	1.54469	1.62852	1.41807	1.98429	1.42477	1.99453	2.09177	1.81942	1.07682	1.23574	1.37583	1.96757	1.44066
XLOC_289022	2.84684	1.49171	2.237	2.92009	1.68767	1.45356	2.81748	1.73898	3.18565	2.2194	4.07561	2.44756	4.07256	5.2979	3.46951	2.34528	2.72455	4.09715	4.90404	1.8685	4.19276	4.91171	3.15863	3.01673	4.49168	5.96008	3.0341	5.61068	2.19427	2.77474	4.49598	4.75417	2.23	3.00222	1.16156	2.19222	2.46672	1.74249	3.46983	3.51215	2.36934	2.20323	3.85582	2.4352	3.78168	1.40309	1.56646	3.8548	1.17834
XLOC_286012	5.24423	3.42774	6.85639	3.64257	5.93908	3.92215	7.52001	4.45574	8.19358	5.68385	9.03187	6.32774	7.86629	10.7077	9.08294	6.8155	7.99425	8.0051	6.96038	6.93211	8.80846	11.7221	7.37068	8.71432	6.99006	9.58379	9.84889	8.4726	7.02128	6.62578	8.92831	6.43131	6.93723	7.18185	4.61341	6.78979	8.16408	5.72945	7.91663	6.96242	6.80486	6.41783	7.96351	6.76692	6.50653	6.24322	4.70649	8.97057	5.37778
XLOC_269965	1.62648	4.96187	2.24069	2.36368	1.0545	2.08224	1.39623	4.42916	0.743079	1.95309	4.18997	2.50942	1.80982	3.30007	2.14171	4.16343	1.53189	6.00083	3.52356	3.08569	3.01787	2.6437	3.16976	1.42672	3.60146	3.42696	3.08959	3.97588	1.95618	3.78206	5.13688	2.19928	4.8547	3.73702	0	2.38191	4.43891	13.2881	3.38566	2.12008	2.42945	2.75383	5.93879	2.39628	3.656	2.48435	0.559406	6.85749	5.20576
XLOC_269998	4.11039	2.96553	5.6921	5.05856	3.81395	2.80987	5.92075	5.63422	5.32315	5.33441	11.696	9.00137	9.23961	13.6776	10.214	8.60505	10.3817	9.67253	9.26334	6.95858	11.5072	10.5921	11.8426	12.4666	12.0909	14.1695	12.2975	10.7615	6.94192	8.87441	11.2568	10.5331	9.30709	8.64939	5.42001	8.0966	10.0134	6.08107	10.196	10.7293	8.26499	7.17472	9.14251	7.3126	7.86349	6.99136	6.81778	8.66338	5.0306
XLOC_289135	1.05224	0	1.21511	0.756866	0.089894	0	1.21055	1.26102	3.19233	2.2872	0.962729	0.654419	1.73666	1.60952	0.561012	1.38403	1.13477	1.15165	3.22356	0.545585	2.14244	3.80864	1.14929	1.22608	2.33266	1.98702	1.52582	2.11792	1.32976	1.6245	1.90679	1.17243	2.66978	1.50147	0.337841	0.438481	1.39702	0.706444	1.68588	0.861473	0.535844	0.830906	2.50151	1.2029	0.783943	0.638945	0.541697	2.61049	0.394765
XLOC_280570	1.27399	1.21005	0	0.708746	1.10788	0.578387	1.77625	0.313772	2.62679	0.754169	4.96149	4.52075	4.71917	1.84797	1.07077	2.24993	7.54433	0.501404	1.43013	1.59512	1.22675	2.76795	0.267897	3.65185	2.18812	5.33967	1.35002	5.89733	1.65092	6.08584	3.67584	2.79189	1.14267	2.55574	8.7103	5.40724	6.15198	1.34007	3.74743	2.09714	1.80989	6.93473	2.95256	4.4633	4.35867	4.83257	7.5054	2.08477	5.29866
XLOC_291505	0.748953	1.20785	1.09276	0.960726	0.998925	1.20371	0.188695	1.04334	0.890892	1.18605	2.63666	1.30697	0.954041	3.35932	1.88306	2.54549	1.07093	2.0513	2.0568	0.8037	2.63906	1.10232	1.92295	1.15518	2.70064	2.08641	1.58868	1.63153	1.06574	1.72047	1.70903	2.01371	1.26695	1.26061	1.57547	1.01632	1.18386	0.712065	1.1489	1.07177	0.524821	1.72124	1.26399	0.743203	1.091	0.577283	1.8677	1.06969	1.2673
XLOC_267156	6.99546	8.46249	6.88133	6.81153	7.83671	5.62792	8.34259	5.31851	7.64339	4.62688	6.47334	8.29889	6.60407	8.41096	8.00191	6.67391	6.56452	6.99364	6.74867	6.11137	7.50189	7.71864	8.12745	7.81321	8.19651	6.3329	7.20073	8.67051	6.96985	7.5189	8.10554	6.85888	5.39916	7.55713	5.62747	6.10923	7.34172	6.1449	8.1118	8.04108	7.82276	7.14158	7.42816	7.77019	5.95907	7.2024	8.10289	6.01275	5.64222
XLOC_270646	12.2186	10.3366	5.61916	4.28115	13.4134	9.89497	15.6032	6.03474	12.853	6.50914	6.48491	5.59234	4.24224	7.00106	5.67882	9.3834	6.95039	6.45738	5.38365	5.81247	5.80269	7.13388	6.20362	5.37063	6.92812	6.55706	6.13311	8.10206	8.01296	7.52386	6.1019	6.68778	6.72674	8.8676	7.72761	5.95888	7.41696	7.47417	7.36885	7.62228	6.94275	6.00401	6.3049	7.90957	7.40549	6.48235	8.88502	7.72377	7.9887
XLOC_264170	2.11823	4.45637	1.85469	2.59726	0	0	1.9261	3.07728	3.37113	4.79223	1.96471	2.16377	1.85199	1.91313	2.38854	1.90067	2.21092	1.60708	1.86305	1.96534	2.15819	1.89791	1.80404	2.15716	1.99499	1.54017	2.4166	1.13407	3.33616	2.24294	1.93802	1.3497	2.01842	1.75211	1.6368	1.9391	1.49129	1.246	2.26807	1.38268	2.10834	1.39652	1.5016	1.88515	1.75303	1.4737	1.59332	1.56137	2.34753
XLOC_280263	3.25414	3.36953	6.79535	4.81058	4.06666	5.32909	6.41361	4.42682	4.52858	4.36797	5.7836	4.92932	5.21756	6.46368	6.62807	8.95255	4.11081	7.25915	3.51465	5.98343	5.70358	6.77702	4.86902	5.40425	5.77995	6.54229	6.42799	6.46853	5.39486	6.35452	5.28725	5.10931	7.07326	7.37106	4.74068	5.87782	7.21784	4.31068	6.10338	5.68861	6.0288	5.8895	6.82507	7.48742	8.1174	4.98042	4.98253	5.48947	5.34223
XLOC_276655	0	0	0	0.10212	3.22303	4.31935	2.47877	4.06122	3.14072	1.4637	4.61106	5.08328	3.50018	3.91007	4.73576	3.95095	4.31262	4.14624	4.55214	4.23779	5.34475	2.88424	4.65308	4.26436	3.9916	4.75025	3.54449	2.91623	3.01689	4.44914	6.05284	2.6993	3.05994	3.00058	3.63354	2.3352	2.70625	0	3.47875	0	3.03966	2.80626	4.85904	3.84433	3.38098	4.44877	2.44705	4.58334	3.47693
XLOC_265537	5.1423	3.84765	5.91191	9.31543	3.07598	2.55486	6.19243	7.11681	4.88175	4.62174	10.0931	8.78622	5.81148	10.569	9.24608	7.44518	6.9937	11.7654	10.659	6.74169	11.9722	11.1794	11.8016	11.8449	9.18328	11.8834	5.50865	8.9811	4.58644	8.02927	10.7546	7.76424	9.20405	8.44016	8.64955	9.24724	9.43404	6.44074	10.8589	10.0201	7.24454	9.59631	5.32255	4.13746	4.75073	7.82709	6.3018	9.81383	7.55131
XLOC_263099	1.6558	1.25772	1.94568	2.27023	1.68348	0.644833	3.36694	1.62046	4.18796	2.30271	3.83216	3.59555	3.2327	4.88524	4.75665	3.1998	4.4767	4.65473	4.98638	3.57806	3.89873	3.90799	4.65414	4.01585	5.09938	4.76118	4.1762	4.5706	2.93223	3.73546	0	2.63187	4.12572	3.99195	2.92127	3.39164	2.5424	2.79139	5.59787	5.93425	2.79638	3.00989	4.30913	3.47956	4.07142	2.26065	2.22163	4.80011	3.27913
XLOC_279199	0	0	0	0	0.126223	0	6.5583	3.83872	0	0	10.9383	3.39361	0	0	0	5.62646	5.49735	0	5.4943	0	0	7.95158	0	8.49536	0	0	8.66469	0	0	6.09582	0	0	0	0	0	6.18649	9.12761	4.0833	9.79189	9.89331	6.04699	5.99572	0	6.22056	6.8556	0	4.70323	8.30471	0
XLOC_279201	2.61931	3.9277	2.77963	1.51066	3.7634	2.36725	2.26036	0.985767	4.82724	1.48693	2.71417	2.66954	3.15794	5.82595	3.12895	1.95657	1.6643	4.34379	2.33454	2.18123	2.28078	2.79342	3.58322	2.46048	5.95089	5.51365	1.99922	3.79512	2.85312	1.27854	0	3.61873	3.50917	2.97376	2.34376	1.5252	1.72939	1.52801	1.71217	2.76994	0.955531	1.10628	4.8711	2.31797	2.00277	1.5322	1.08719	2.605	2.15096
XLOC_279211	3.38904	3.3467	6.32815	3.65947	4.81327	2.27432	7.68529	5.62119	9.65873	5.06983	12.0313	7.18967	8.40647	12.4631	10.3304	6.39476	6.28629	11.5571	9.41787	8.45784	10.1758	13.5564	8.85826	12.1418	13.1462	12.1248	11.5809	10.5394	6.78933	9.35799	0.083427	9.69943	10.9899	9.2263	6.75625	7.24956	10.0667	6.45308	10.37	10.4159	9.34829	8.79841	10.7824	6.81667	7.6979	8.60708	7.00189	9.76989	5.28773
XLOC_279819	0	0	0.025549	0.097439	0.0243	0.192082	0	0	0	0.065721	0	0.053617	0.045188	0.070909	0.049535	0.057663	0.022282	0.015234	0	0.023808	0.029442	0	0	0.025218	0.028805	0.024992	0.013125	0	0	0.20775	0	0	0	0	0.120728	0.02662	0	0	0.082139	0.061529	0.036915	0.068603	0.0906	0.027337	0.040291	0.107678	0.08072	0.070499	0.083647
XLOC_263844	4.29675	1.18159	1.64066	1.8811	2.49106	1.65267	5.16318	3.31629	4.55616	1.58079	5.50804	1.77513	3.20656	4.71081	3.03184	1.93706	2.54611	3.75416	3.02571	2.53837	4.84708	5.2905	3.73916	4.5453	6.45592	5.0689	4.10567	6.69763	2.92656	2.81907	5.23961	3.85224	3.82846	4.07074	1.52862	2.74504	3.43881	2.18955	3.7795	4.90873	3.51451	2.53122	4.8699	3.90879	4.93504	2.45865	2.13137	5.3034	1.33507
XLOC_278282	0.719852	0.159838	0.327087	0.066942	0.165401	0.066459	0.230777	0.137312	0.077205	0.163612	0.044929	0.282153	0.29017	0.182981	0.042228	0	0.319516	0.207608	0.336264	0.119983	0.071386	0.231297	0.178169	0	0.094336	0.068224	0.0922	0.143698	0.238434	0.236768	0.070697	0.202025	0.685409	0.137205	0.3227	0.43352	0.21462	0.234629	0.074492	0.222772	0.165237	0.375799	0.31035	0.22363	0.604286	0.127782	0.251709	0.283947	0.180889
XLOC_280286	1.01468	0.630487	0.985227	0.672768	0.234663	1.09424	2.22584	2.48472	0.312662	1.76279	0.235688	0	0.430526	0.406593	0.227125	0.27888	0.433203	0.307003	0.442158	0.115717	0.250019	0.178894	1.19859	0	0.558165	0.299262	0	0.50748	0	0.251711	0.3705	1.67463	0	0.409568	0.833435	0.632671	0.230013	0	0.247651	0.801434	0	0	0	0.530602	0	0.458208	0	0	0.478846
XLOC_280443	3.55464	2.24491	3.00482	3.28601	2.10549	1.74677	5.61323	2.42007	5.33861	2.63096	7.1443	4.96162	3.9939	8.12779	4.48276	4.94774	5.20038	6.14901	5.33469	3.44963	5.37938	6.74044	5.60505	6.01968	7.34418	7.23745	6.96971	5.79976	4.28821	4.93119	6.85711	6.05305	4.08002	4.14746	3.17185	4.76867	5.82976	4.35073	6.30456	6.0794	4.15246	3.6938	6.00711	5.06285	5.97062	4.36552	3.26376	6.11111	3.82672
XLOC_282485	0.639183	0.204735	0.45601	0.524665	1.165	0.57942	0.645698	0.220086	0.99727	0.284813	0.319568	0.529342	0.713809	0.847214	0.146084	0.318515	0.207402	0.562708	0.944416	0.541596	0.521123	0.743239	0.379107	0.34368	0.781718	0.759696	0.604108	0.885587	0.324382	0.345674	0.724365	0.637015	0.36942	0.265687	0.18507	0.095281	0.451756	0.276335	0.230574	0.656604	0.274415	0.292915	0.953599	0.418712	0.829434	0.232017	0.322824	0.564323	0.174073
XLOC_266528	6.73233	3.128	4.72318	3.80913	6.23405	3.38456	9.73713	3.28047	11.7977	3.62032	10.8407	7.72417	8.07224	13.5681	10.0067	7.22402	9.07986	9.30326	6.54227	7.8125	6.84064	11.2573	7.6537	7.87307	12.3853	12.8112	9.69397	9.79996	6.78994	9.91727	9.63016	7.72761	9.16067	7.3813	6.40069	7.03261	8.94708	7.98851	10.4329	10.6755	8.42272	7.37031	11.1767	9.72386	10.7507	8.02523	6.25938	8.08042	7.96875
XLOC_282546	1.47945	1.43574	0.907202	1.00119	0.716907	1.39497	1.35704	1.26532	1.43726	1.36004	1.90849	0.793451	1.40495	1.14326	1.59191	1.16948	0.838795	0.992014	1.37053	1.19584	1.09668	1.32395	1.30641	1.45884	1.20698	1.24685	0.857463	1.42316	1.21369	1.85665	1.27072	1.43866	1.24841	1.46848	0.939041	0.580332	0.655849	1.09312	1.20764	1.5327	1.19007	0.868237	1.00191	1.20707	0.984938	0.698165	0.901446	0.974221	0.916853
XLOC_266627	2.3733	1.61129	3.96318	2.58884	2.14063	1.30401	4.44275	2.12317	3.42659	1.72498	4.29626	2.93099	2.52267	4.88818	2.77119	2.42148	3.75935	4.71757	3.44511	1.91082	4.31589	4.87906	4.24472	4.35648	3.39832	4.67281	4.24344	3.22052	3.72697	2.33897	4.12537	2.86295	3.09213	2.90848	2.6217	2.70158	4.3266	1.92226	4.19563	4.37135	2.65007	3.14852	4.53544	2.85029	2.83803	2.76343	2.46263	4.81568	1.89287
XLOC_274355	3.02899	2.5804	2.24157	1.7954	1.51023	2.61022	2.64217	3.63053	4.97007	2.22072	1.74366	2.31917	1.28609	4.41422	1.74263	2.37626	1.82478	2.31435	2.75417	1.96751	1.59335	2.27058	1.32572	2.81443	3.22072	3.47766	3.0164	3.66301	2.43508	2.02218	3.32273	2.16987	1.40591	3.2197	0.995923	2.01307	3.11329	1.65664	1.36958	3.10228	2.21786	1.54662	3.1047	2.05754	1.31774	3.19018	1.86949	1.81073	1.59921
XLOC_290387	12.8178	5.8258	9.34715	8.77334	11.9945	5.67812	16.2646	6.25233	16.3468	6.33493	18.9935	14.6552	16.4042	20.1308	13.154	17.5404	16.8028	18.1828	18.255	13.4906	16.0576	17.2573	16.1738	16.7977	21.7124	18.8365	15.0994	18.232	11.5215	15.554	15.1776	10.8544	13.9636	16.3241	12.4722	16.4012	16.4983	13.3169	14.7389	17.7287	16.1566	13.4775	15.0087	15.9772	16.8033	15.5635	10.0074	15.4453	14.6029
XLOC_290430	5.05591	4.19008	1.38946	2.12419	2.7575	3.43521	5.09673	3.29698	5.32786	2.39108	2.25592	1.45972	1.23387	1.78264	3.1682	1.20132	1.75304	1.01549	2.05206	1.03821	1.87106	1.69845	2.32457	1.87244	2.37329	1.86206	1.33086	2.47739	0.868968	1.05205	2.82349	1.43218	1.11721	2.13306	0.535126	0.825669	1.73123	0.661243	1.3247	1.32919	1.14293	1.63086	2.02386	1.54966	1.54485	0.810041	2.22972	0.923746	1.48689
XLOC_274436	2.57803	0.462972	7.3263	7.69338	14.6643	4.32811	12.8957	5.29464	17.2707	5.12808	9.63288	10.5921	9.76701	8.78609	4.75708	9.18637	5.21959	9.74994	10.9428	10.3561	2.77989	9.07632	5.31501	10.531	9.94519	7.88697	11.4339	9.11387	9.82032	8.14544	10.69	6.67929	11.7927	11.5639	9.33463	8.75564	10.4231	9.83722	5.50625	10.9174	8.61266	11.1693	10.5252	11.1799	12.0377	3.05832	1.92224	2.10304	1.87549
XLOC_291915	33.6773	50.2036	57.3487	51.7822	1.90402	0.157347	43.4352	49.5517	46.2526	38.0626	85.9581	73.6901	76.5953	90.9086	80.9162	79.0701	84.6929	102.338	76.5826	78.3825	90.6222	92.4543	82.9666	90.4422	81.0741	87.2821	88.0505	73.1039	79.2601	74.0941	78.9891	66.3943	73.0155	74.6236	62.032	65.8527	77.9389	59.9278	92.5514	95.6346	67.3391	70.2203	77.5418	63.6776	72.1435	71.472	56.8722	71.659	66.7026
XLOC_291921	0	0	0.825758	1.01011	5.77012	3.0866	0	0	0	0	1.86177	0.669284	0.434468	2.20092	0.824467	0.164046	0.810585	1.17165	0.626738	0.453996	1.74915	1.28823	1.39676	1.61012	2.12893	2.22779	0.598083	2.04757	0.431302	0	1.13092	1.36966	0.72406	0.774548	0	0.705437	1.19187	0.434466	1.75906	0.934298	0.715793	1.04058	3.26309	0.389484	1.63722	0.571787	0.823483	1.44672	0.307939
XLOC_270877	2.68347	2.91642	3.71171	2.70445	4.5351	3.50596	3.12743	2.74211	4.29662	2.5845	4.85136	3.99934	5.14845	6.10992	4.89304	4.60374	5.37556	5.70212	3.95048	2.71067	5.48178	4.19351	4.9961	5.06317	6.39222	7.89704	4.38694	5.65179	4.34347	4.2263	4.82538	4.91226	4.65559	3.22199	2.26033	3.97609	4.95009	3.15275	5.55241	5.36007	4.67251	2.83366	5.80774	3.0381	4.94679	4.67961	3.96871	4.46766	3.25012
XLOC_287035	3.69827	3.40487	4.80527	3.32622	4.91911	4.20695	6.89748	3.48799	7.34453	2.65519	7.72566	5.75309	5.16123	10.0201	7.7279	7.85267	7.89885	7.57255	8.86599	6.09548	7.56791	7.33688	8.92528	7.97657	10.1153	9.21992	7.50701	9.27028	5.76583	7.09185	8.28475	5.08383	9.12081	6.79078	5.95278	6.50059	8.02003	5.61545	9.95571	9.06189	5.94906	4.98976	8.77206	5.86416	5.54992	6.75332	5.05276	9.46247	5.68549
XLOC_270974	3.57592	6.67036	4.17889	4.23227	4.85	2.77399	6.87934	6.85478	5.39477	4.60585	4.52693	9.74901	12.5973	5.75214	10.6319	6.38602	9.15126	7.197	10.3864	4.78556	10.382	9.20424	5.57693	8.08416	5.13052	6.9349	7.59674	5.34029	10.0174	5.7417	11.4037	6.28261	7.75706	3.7959	8.96265	4.25659	6.68724	11.3131	9.21048	5.02543	7.32535	5.23684	3.38659	5.01283	4.73866	8.24438	5.28676	8.91943	8.59374
XLOC_290814	0	0	0.227221	0.335434	0	0	0.252736	0	0	0	0.365432	0.16336	0	0.861435	0.23191	0	0.521085	0.771716	1.22759	0.328582	0.688406	1.16259	0.36369	0.94957	0.913039	1.01585	0.665329	1.21326	0.279885	0.418119	1.43152	0.726313	0.467488	0.498517	0	0.357476	0.709886	0.11775	0.886353	0.648479	0.364051	0.556385	0.848803	0.11844	0.501044	0.302076	0	0.27929	0
XLOC_274833	2.4483	1.90983	1.83882	1.57938	2.29946	1.02883	1.69978	2.6664	3.09459	8.08056	1.44579	1.49571	0	0.83618	2.49174	4.7071	1.45753	1.17227	0.278559	1.15424	0	0.946858	0.771989	0	0	0	0.165338	0.900646	4.77547	0.619042	1.91847	0.798962	0.473645	0	0.609225	0	1.70208	1.09944	1.25245	0.691285	1.23995	1.3515	1.68447	0.449606	0	2.09498	3.67743	0.505196	0.676854
XLOC_274850	1.8601	1.2453	1.85606	1.45119	1.57209	1.68448	1.90452	1.4211	1.77968	1.32222	1.64854	1.57434	1.24073	1.51854	1.55514	1.61396	1.93109	2.00048	1.96497	1.98639	1.90933	2.08526	1.90524	1.45282	1.44884	1.93869	1.29081	1.63653	1.89503	1.39842	1.34301	1.51441	1.45361	1.37929	1.0505	1.39331	1.26196	0.925964	1.13415	2.16557	1.3169	1.30378	1.63016	1.34692	1.40982	1.24836	1.94429	1.67116	0.916811
XLOC_292380	2.30598	1.31272	3.96109	3.07364	1.27366	1.66403	4.00566	1.91569	6.01351	2.24499	7.90406	3.20996	3.64478	9.94393	4.74011	2.49902	4.90522	7.3044	5.14089	2.81459	6.8712	9.31252	7.78281	7.02203	7.53638	8.97529	6.14367	7.09679	3.62724	5.82313	6.45366	6.88272	5.60122	5.93991	2.18694	4.61964	5.29185	2.56883	8.78817	6.89127	3.82939	5.38884	9.42695	4.70631	4.11166	4.5803	3.38381	5.51681	1.92358
XLOC_276430	2.21326	1.39122	1.92721	1.52084	1.29274	0.493014	2.28614	1.34056	2.24119	1.32734	1.9524	2.01004	2.02525	3.30491	2.25274	1.99487	1.64573	2.64918	2.84946	1.59609	2.22158	2.96144	2.63609	2.40971	3.33405	2.71741	2.59413	2.1387	1.8173	2.45816	4.12588	4.11636	2.63387	2.99347	0.877514	1.74851	2.39165	1.05264	3.36376	2.51625	2.09366	1.67109	3.13022	1.47416	1.79317	1.2822	1.87229	2.4932	1.36189
XLOC_276502	22.5364	12.5307	26.8843	26.7408	25.6553	7.10131	31.0844	7.82032	38.6593	10.5548	17.0439	19.1581	41.2631	15.9189	32.6109	36.4531	20.6456	22.4158	20.9576	23.1918	20.7112	21.3089	22.3033	15.0973	17.5849	24.8225	19.3387	21.9866	28.7196	33.4893	40.7381	23.425	17.139	37.8596	23.8602	25.2864	33.2316	14.4685	20.6989	43.1039	15.1839	17.1275	23.3034	17.2206	20.3029	25.0068	22.9794	19.2253	18.6807
XLOC_271624	2.94376	9.82923	6.05613	8.35433	3.35312	5.30336	6.35325	5.31637	5.32658	8.31714	6.18908	5.30411	6.24214	5.61399	9.04487	5.28067	7.8023	7.25453	8.85116	4.13547	7.44025	7.52321	6.74397	7.13819	5.94738	10.4852	5.40972	3.88523	7.94701	4.05471	8.2886	5.1812	3.19656	3.32844	3.54339	2.87296	4.06885	3.75904	5.41644	7.07207	3.79766	3.9892	5.05636	3.35391	3.63962	4.79734	5.01013	4.11682	3.31824
XLOC_267051	0	0	0.536574	0.543719	3.69061	0.493026	2.59251	0.664401	3.8919	0.438707	0	0.130932	0.732478	0	0	0.869817	1.04703	1.1309	0.767421	0.950103	1.73191	0.724868	1.20657	1.01047	1.41641	1.04143	1.30628	1.47768	0	1.07071	1.48223	0.766307	0	0.837802	0.821971	0.797287	1.339	1.20795	0	0.89252	0.928227	0	0	1.16977	1.02259	0.74191	1.31329	1.52391	0.673767
XLOC_270305	3.00031	1.48198	3.08032	2.88624	1.3051	1.70446	4.15679	2.14242	6.10272	2.16349	4.6158	3.43057	4.70426	5.68826	3.96726	3.17097	2.87027	6.40552	4.78329	3.44211	5.03226	5.7237	5.39656	3.78043	3.35289	6.45563	4.38763	4.24657	2.6658	4.05719	4.62286	4.2991	3.38646	7.77379	2.40792	3.57193	4.13302	3.27143	4.2231	5.81678	4.56154	3.49586	5.51592	2.99641	5.10483	4.41775	2.36559	4.11658	2.5966
XLOC_286448	0	0	0	0	0	0	0	0	0	0	0	0	0	0	0	0	0	0	0	0	0	0	0	0	0	0	0	0.210843	0	0	0	0	0	0	0	0	0	0	0	0	0	0	0	0	0	0	0	0	0
XLOC_286480	0	0.298804	0	0.047685	0.625906	0.214802	0.543197	0	0.481325	0	0.585172	0.117288	0.341709	0.19641	0	1.23542	0	0.530908	0	0.100921	0	0.200561	1.22617	1.07493	0.723581	0.460832	0	0.379879	0.586717	0.384818	0.138727	0.211393	0.368877	0.253557	0.70023	0.196332	0.245425	0	0.56446	0	0.27529	0	0.302223	0.118441	0.428623	0.172408	0.091757	0.392486	0.31418
XLOC_286565	0	0	0	0	0	0	0	0	0	0	0	0	0	0	0	0	0	0	0	0	0	0	0	0	0	0	0	0	0	0	0	0	0	0	0	0	0	0	0	0	0	0	0	0	0	0	0	0	0
XLOC_286659	0.06157	0.046241	0.023056	0	0.183521	0	0	0	0	0.022974	0.023265	4.32164	16.2755	21.1341	0	14.444	2.08479	2.47629	0	1.61256	15.5777	19.0054	17.0251	18.7528	22.1377	2.28213	18.5572	16.3897	0	2.26056	19.108	14.5662	13.8372	17.002	1.1399	0.038959	1.78174	1.59615	2.38025	1.71282	1.87608	0.075071	19.9459	1.96777	1.86478	1.47984	3.22804	0	0
XLOC_290669	5.73959	4.34742	4.86187	3.74694	5.00732	5.4398	3.66057	2.7939	4.52629	5.27252	4.00207	3.28399	2.70901	3.39045	2.9439	2.62585	3.51245	3.88961	3.41375	3.02139	4.43526	2.79593	4.24037	3.38735	3.24144	3.03661	4.50618	3.57178	3.34226	3.27263	5.16464	2.36897	3.60747	4.08289	2.62711	3.06071	3.26976	2.66605	4.39718	5.759	4.03743	3.43807	4.32065	3.80306	2.96453	5.47375	4.64111	6.31945	3.72877
XLOC_272859	1.44338	0	1.01455	0.946012	0.631501	0.34685	0	0	3.2771	1.46032	3.22349	1.79583	1.29179	4.22444	1.52345	0.712588	2.38521	3.77386	1.92893	1.04029	2.64696	3.92974	2.41124	4.36847	3.21588	4.01214	0.950974	2.09121	1.27316	1.65644	2.85316	3.00947	3.23886	1.59759	0.652364	1.67766	3.19148	0.721836	3.49601	2.9431	1.1824	1.84843	3.99749	1.37059	1.78199	0.42889	0.651271	1.81373	1.66031
XLOC_289041	7.84	22.4234	9.87394	8.86872	8.49005	10.9808	9.38807	9.58168	0.135326	0.052724	7.64944	7.55738	8.42766	8.96474	8.70313	8.37191	11.8278	9.96355	8.01788	8.62403	8.19268	7.58655	7.50297	10.1033	7.67574	9.80307	9.66734	7.90487	10.831	8.07573	7.97211	6.03202	7.91957	10.4701	6.30653	8.20377	7.83289	8.1701	10.2295	8.62063	7.13171	9.53155	7.68001	8.16499	9.78966	8.28468	5.42812	11.4286	9.85015
XLOC_272886	3.388	2.73137	3.69794	4.15206	4.07164	1.90588	3.7142	3.73545	0.016012	0	2.94358	2.18626	1.70824	2.60266	2.56953	2.33621	3.49664	2.47376	3.03413	2.90673	2.34706	3.83482	2.63842	2.99455	3.40851	3.42667	3.66059	3.31458	2.68566	2.60667	2.7073	2.10922	3.62534	3.52517	2.27095	2.84395	3.22611	1.70072	3.54022	3.05168	3.27598	2.5782	3.01349	3.6632	3.78073	2.76606	2.3155	3.67966	4.70269
XLOC_289052	12.244	3.14741	8.72233	6.26412	8.62982	2.73901	15.4873	4.93432	16.4251	7.08119	10.3383	9.06271	8.47134	14.1562	8.41527	10.097	8.79298	12.6134	8.55378	7.22849	10.796	10.8525	9.49836	13.5864	13.77	12.2584	8.77782	10.4969	6.64342	8.42156	9.79112	12.8285	11.0348	11.2918	3.89274	10.0484	13.7032	9.3543	12.6311	9.82675	7.84889	9.59493	11.153	8.67463	12.2068	8.72136	10.0992	13.2368	7.62782
XLOC_283100	13.4233	9.69201	15.696	12.7003	21.2749	12.1873	20.9708	13.773	22.0061	12.0639	29.9652	21.2613	22.8652	29.7293	21.4239	21.8731	21.2318	28.0221	20.3475	20.1688	23.101	23.0582	24.2436	22.8333	29.8355	28.4191	25.5465	24.9374	18.2607	24.3071	24.4741	22.3441	22.2462	23.6404	17.6218	15.416	23.3525	19.4461	26.3837	23.4723	19.4046	20.37	27.032	18.9402	20.7566	20.6641	18.8751	23.8175	16.9098
XLOC_293681	0.521649	0.307156	0.051916	0.430066	0.511482	0.530268	0.314463	0.878864	0.413394	0.467861	0.944329	0.258569	0.200279	0.972612	0.626432	0.886231	0.392398	0.663382	0.679833	0.525136	0.449877	1.04477	0.572791	0.896373	1.31256	1.54339	1.08797	1.02652	1.0366	0.974895	1.12976	0.40238	0.95695	0.529318	0.397214	0.382363	0.990716	0.871337	0.698754	2.50883	0.557294	0.736302	1.22341	1.62662	0.671292	0.211011	0.19114	0.779585	0.798402
XLOC_276151	4.0461	1.0317	1.99618	1.78575	5.20319	2.06581	5.4142	2.33692	8.53126	2.0582	2.5018	1.64795	2.44574	2.80557	1.86255	1.32089	1.36636	2.07688	1.93614	1.88005	3.06499	2.89788	2.16624	2.47979	3.64786	3.36836	2.31457	3.44793	2.50576	2.51894	3.92782	2.28392	2.82839	2.70905	1.98748	1.19276	3.02665	2.02685	2.70776	3.35799	2.63558	2.51082	3.95043	2.59806	2.72543	1.93013	2.10803	3.17143	1.07717
XLOC_286387	1.19994	2.29609	0.705147	1.56477	0.372529	0.148346	0.508679	0.356518	1.95336	1.74789	1.1352	0.425273	0.144318	0.919231	0.567945	0.081385	0.534751	0.845069	0.970718	0.30897	0.570339	0.897848	0.727786	1.03709	0.958555	0.993746	0.959832	0.355461	0.233726	0.388936	1.47061	0.605277	0.95319	0.923592	1.12878	0.428953	0.517151	0.064312	0.865071	0.364374	0.432693	0.93891	0.432016	0.451309	0.768543	0.115904	0	0.521527	0.138969
XLOC_281100	1.07568	1.27593	2.71532	2.81331	0.051036	0	2.52763	1.66875	3.18897	1.44004	5.81585	3.33392	4.0866	7.55655	3.48526	3.01856	3.02045	5.55248	5.5451	2.614	4.14666	5.41145	4.61962	4.24343	6.04832	7.00103	3.91003	4.18821	2.11714	3.01905	4.94453	5.43953	4.37634	3.54281	1.61543	2.36892	3.04327	1.57904	4.42342	4.15222	1.44706	2.92844	6.02046	3.3942	3.54307	2.82988	2.26751	3.83317	1.77721
XLOC_281149	10.6709	9.38493	12.8189	10.037	11.5037	10.5267	15.0104	12.1874	15.397	11.8777	26.9122	19.5444	21.8852	21.1537	22.4728	21.377	20.3304	21.6093	18.792	20.2312	16.7396	18.9752	18.5231	21.6217	22.1037	22.7015	21.01	24.6275	17.075	22.3928	20.7942	15.3765	20.9486	21.1413	17.2573	19.3018	20.7103	19.7712	20.1147	24.0153	20.5593	19.8482	21.4322	19.5963	20.1368	21.5997	17.8608	22.0209	22.8955
XLOC_281220	11.9276	5.09024	13.2012	9.75738	9.17241	4.8538	17.3896	8.1083	17.5223	9.12893	22.1415	14.4351	16.1014	22.1005	14.0929	13.4157	15.5655	20.3022	16.0855	13.6776	19.7414	23.8579	20.9262	19.4204	25.5919	25.6485	20.7063	26.4241	13.3153	17.3558	24.116	17.853	17.6365	20.5689	8.73694	14.7003	19.6562	14.1219	18.1483	21.7427	15.7517	14.6218	22.2794	15.2814	19.0057	14.6615	11.7753	21.6029	7.35379
XLOC_281291	4.44934	3.73096	9.31562	6.94388	5.6246	2.91323	8.44586	5.23193	12.0243	7.93462	14.0119	11.6206	12.0746	14.9339	11.2454	10.9154	11.6001	16.8661	11.0885	9.86846	13.5688	15.553	15.5311	10.9034	16.4366	16.178	12.9218	12.6922	10.2629	11.7862	18.6694	9.58941	4.82375	13.2661	8.06676	8.81222	11.8139	6.53327	12.4635	15.4587	11.9578	11.961	14.586	9.80883	12.0466	11.2828	7.05685	4.8579	9.59429
XLOC_281321	11.3846	7.44387	8.83661	7.92396	21.9699	16.0443	10.9463	6.36784	13.7401	7.66647	4.79254	6.93896	7.56494	7.44952	8.46546	6.71557	4.57635	10.0716	10.736	4.39966	9.30541	5.84527	9.74648	9.21759	6.2582	14.1895	10.1196	11.2794	5.02036	9.28022	13.0799	9.03691	8.03048	6.44036	6.16721	5.94632	6.48616	6.78991	8.53976	5.97216	8.23867	10.0824	10.3734	10.0131	6.51195	7.66	11.4305	7.69791	7.22124
XLOC_265466	16.4115	14.9026	17.4561	15.9309	13.512	14.1013	17.1045	15.1863	19.7191	14.6246	30.504	23.5534	24.0995	31.4932	25.1558	25.3161	17.8612	24.9643	25.392	22.2389	24.9744	28.5905	26.1616	25.6856	24.5156	31.8734	23.3627	27.168	19.6079	24.8026	25.8687	27.1998	22.0043	22.2893	17.8843	21.7557	25.6317	15.9491	22.8575	25.8456	18.6159	20.6673	25.6626	16.1813	24.4985	19.1798	18.9974	25.4078	20.468
XLOC_264888	2.20139	0.264385	1.6371	1.69962	1.15671	0.640558	2.95899	1.12787	3.20626	2.05518	7.76436	3.00046	2.58698	7.88575	4.73035	2.96514	4.56623	5.35045	3.80592	3.7541	4.98442	6.18417	4.1912	6.18995	5.334	6.39776	5.48596	5.28925	2.3508	4.95245	6.10089	5.75717	5.11698	4.4464	2.65162	2.91437	4.77328	2.72893	6.38915	5.25854	4.21737	5.50103	6.19328	3.90752	2.85037	3.75802	2.43566	4.78653	2.54658
XLOC_265018	17.9624	10.1863	19.6618	16.4886	18.5542	8.45286	26.3908	12.8385	29.737	11.4752	41.4828	27.9721	29.7341	42.8024	34.9884	29.1501	28.0764	40.6899	31.9269	27.154	34.8553	37.833	37.9227	34.7351	40.4794	43.1906	36.1016	39.7421	25.1617	33.1949	35.4054	26.6753	31.3333	38.8262	19.4742	28.1254	31.2877	27.0051	37.5347	41.5565	29.5403	32.4581	38.7105	30.5965	39.9639	28.639	23.0225	33.7962	23.5176
XLOC_281092	4.42755	3.97078	4.49842	3.57977	9.03527	5.01764	5.48166	2.04934	7.10837	4.29722	5.92352	4.26536	4.53766	6.14984	4.60933	3.93792	4.39215	4.4932	4.20543	3.90079	6.42141	5.40867	3.85207	3.67605	4.40849	6.19853	5.24168	5.43047	4.5201	3.22276	5.21062	3.95771	4.11217	4.05572	3.50945	2.30514	5.70034	3.42627	5.1126	5.91465	5.65731	4.0111	7.16134	4.52048	3.20839	5.16862	5.42597	4.5421	2.72839
XLOC_282735	8.41214	6.67858	8.45038	6.43798	8.2734	3.63943	15.3165	6.56411	16.4345	8.92545	14.7663	9.37907	7.11009	16.3761	11.2726	11.2522	10.2453	17.3262	12.254	9.17327	12.1674	12.7788	10.6588	12.5304	17.5956	17.188	13.868	14.676	10.4725	12.1518	14.2461	11.4665	14.5104	13.5923	7.32033	9.50464	12.3647	8.65702	13.2205	13.8776	11.7962	9.73408	19.6882	9.89654	12.5318	10.7556	8.46488	11.806	8.06039
XLOC_266810	22.4628	12.2103	17.6963	19.0072	16.6885	7.56511	28.1047	12.5131	36.6529	15.4145	24.8574	19.5039	21.614	27.7745	19.9768	18.5956	17.6587	26.4538	21.5094	18.5492	23.4458	25.4778	23.6101	23.7756	30.4298	27.4198	23.6367	31.8843	21.8102	22.8776	25.1312	22.4643	22.544	29.851	14.9481	19.8954	26.9642	19.271	25.6205	29.9545	25.0681	25.2391	28.4401	27.8692	29.0177	21.7459	21.5898	27.2313	12.8931
XLOC_289445	0.47617	0.841004	0.57034	0.700487	0.498042	0.509971	0.800116	1.00195	1.95122	1.35092	0.841337	1.41781	0.975393	2.27895	0.977269	0.448104	1.05453	1.29631	1.43697	0.727901	1.69638	1.99417	1.04753	1.27312	1.27644	2.28495	1.31201	0.924968	1.01652	0.715749	1.22277	1.23954	0.774199	1.11812	0.665233	0.483412	1.92868	0.622406	0.768867	1.19445	1.42567	0.924881	1.51423	0.710015	0.927213	0.986912	0.952756	0.571003	0.608863
XLOC_271275	15.2239	31.4273	17.3192	16.945	12.9293	21.2877	16.5587	17.6335	16.9844	13.0839	18.9994	19.6319	19.2898	22.0437	21.0334	18.4438	15.974	21.3357	20.3359	16.5043	21.7388	19.937	19.6739	17.7538	21.1458	25.0914	19.8343	19.956	22.2257	19.0237	22.4706	17.3589	16.695	20.1257	14.9462	13.1289	19.2448	17.7219	18.7768	26.5518	16.4308	18.6893	22.6566	19.0098	20.0379	16.5239	12.7375	18.2393	14.4168
XLOC_287426	13.9864	7.0382	19.4313	13.7105	12.4884	7.25611	22.1947	13.4799	25.7891	14.1108	29.1405	21.8717	23.9449	37.7179	24.2228	23.5729	22.8484	31.6065	25.1337	21.5731	29.3203	28.5847	27.5388	27.1408	33.8715	37.654	23.939	33.7159	19.4958	24.933	29.8265	22.115	22.8105	25.3391	13.9787	20.0813	31.3808	17.2616	28.5507	31.9067	23.0552	21.3339	31.4513	24.9938	28.0812	25.8112	16.3811	28.8611	15.1154
XLOC_271339	0.861276	0.189161	0.427684	0.744168	0.415203	0.109058	0.434501	0.212006	0.501392	0.321197	0.678956	0.245115	0.666582	0.598486	0.403793	0.668857	0.48763	0.498329	0.690418	0.806456	0.671936	0.256528	0.804942	0.467689	0.506936	0	0.657627	0.475655	0.655986	0.750773	0.607232	0.527978	0.562397	1.01789	0.390313	0.457465	0.59285	0	0.873065	0.434078	0.315249	0.643783	0.539376	0.628622	0.914761	0.208758	0.545306	0.606296	0.491749
XLOC_288312	0.23532	0	0.225379	0.164829	0.030024	0	0.081823	0.225873	0.247233	0.518159	0.406621	0.076403	0.149811	0.299752	0.020428	0.115746	0.122677	0.416273	0.218433	0.315841	0.173803	0.247539	0.187388	0.245148	0.495049	0.261496	0.158239	0.254619	0.219115	0	0.444142	0.085376	0.250241	0.233504	0	0.198482	0.170228	0.155859	0.265552	0.298432	0.10127	0.181661	0.260906	0.119858	0.149021	0.073128	0.044283	0.241646	0
XLOC_272184	5.25146	2.38129	5.46044	4.80389	0	0.104611	7.9903	4.8666	10.5256	4.08962	11.2732	7.49531	9.51405	0	7.38026	8.32685	7.94431	10.1569	0.048629	6.90923	10.7611	10.9705	9.94408	9.88443	11.4567	11.454	9.16942	9.19401	0	10.6843	10.8455	11.9811	9.79943	10.3827	4.64178	9.04997	10.9017	4.73916	0.059215	9.04271	8.95391	0.119647	9.67097	9.52636	8.80728	0	0	0.05122	0
XLOC_288409	18.5313	16.9259	15.9506	13.7973	0.362537	0	26.4369	15.8142	0.207067	0.103833	31.2451	24.3389	22.7346	33.341	24.3889	26.7086	24.7224	32.2877	24.2858	23.7026	30.6729	24.3842	28.2395	27.8993	43.1073	35.3031	28.8554	30.6622	28.6168	29.2045	32.8342	24.4594	23.8601	29.7023	21.1482	20.8143	29.8589	22.5146	31.5604	34.2683	22.546	25.0638	29.8278	26.1246	29.7201	23.0446	24.8627	32.3894	17.6934
XLOC_275049	9.07647	7.95828	11.8748	9.47313	14.0561	8.99665	10.7617	7.92149	17.4358	9.27071	18.4067	15.4704	13.044	18.3434	16.0808	13.024	16.9963	17.874	16.6129	14.0731	17.3661	16.3657	17.9008	18.4938	19.4484	21.3309	17.1404	14.3264	14.5324	14.2594	16.5237	14.242	13.7573	15.3196	11.3093	10.8999	14.827	10.1691	20.4459	16.5098	11.9781	13.055	20.0648	12.7243	13.5112	13.3818	12.0644	16.2926	11.2042
XLOC_275068	7.20913	1.54803	4.14759	4.10534	4.92787	1.69982	4.7705	2.64246	7.14368	2.98158	7.82432	6.24451	5.74676	7.59496	6.88606	6.59858	6.88591	6.26528	6.84129	4.55596	6.18503	8.88985	6.9816	8.12974	7.18664	8.2783	8.85741	6.47942	7.92996	7.15083	7.08585	6.35986	5.48162	6.41227	3.65108	7.73707	7.55588	4.96479	9.50844	8.68833	6.52596	9.86763	8.03879	6.36586	6.83356	5.74509	6.21684	7.9631	2.98542
XLOC_262548	6.43018	8.38248	4.9979	4.05578	13.127	8.91008	7.74666	5.85106	8.49353	3.36625	6.41424	7.70236	6.12732	10.2107	8.43027	8.11667	8.82534	9.12532	6.84333	6.61588	7.83748	6.56153	6.35625	6.56078	8.2539	9.03185	6.62343	8.4891	8.19501	7.66945	0.083162	5.04992	7.16529	6.5597	7.78092	5.62581	9.78551	6.00099	6.83823	9.18823	8.08301	5.89774	11.2376	6.11848	6.69681	7.44783	6.04038	6.83056	9.91265
XLOC_274199	10.5113	12.9505	14.5075	14.961	11.3736	10.1532	13.9647	12.9387	19.3507	14.6568	20.3936	18.4721	21.9646	24.2552	21.5181	17.3051	21.5889	23.3152	21.9987	19.7793	0	24.8505	23.8816	23.6616	27.7907	23.8639	23.4082	17.6118	17.6553	21.4664	21.7242	18.5358	19.9751	20.1761	16.695	13.9398	17.2486	14.6047	26.2362	27.2148	17.5106	16.1758	26.0994	19.286	19.3238	18.7034	14.257	21.1675	13.4756
XLOC_290332	2.26979	0.787247	1.83326	1.74097	2.11857	0.707396	2.21139	1.16387	1.89111	0.859471	1.56991	0.732146	1.76168	3.40153	1.43676	0.96492	1.21243	1.89299	1.66106	0.441415	1.85367	2.89799	2.27953	1.20285	3.32573	2.82799	1.8968	2.18691	1.92676	1.74844	2.42903	1.04981	1.51967	1.94923	0.515535	1.05084	1.97494	0.261593	1.00872	2.40705	1.27475	1.48891	2.19911	0.805668	1.34276	0.82751	1.26481	1.41549	0.886861
XLOC_265936	0.9683	0.833577	0.847931	0.488018	0.92088	0.818231	0.62852	0.479009	0.834731	0.311501	0.533927	0.50277	0.485556	1.14912	0.790709	0.541529	0.468027	0.894482	0.631203	0.601009	0.471748	0.633843	0.583712	1.18404	0.685859	0.803205	0.61925	0.984025	0.673304	0.704736	1.18197	0.409455	0.924413	0.648364	0.557596	0.624394	0.538832	0.522659	0.865368	0.856011	0.560204	0.712172	0.905711	0.492466	0.515171	0.398003	0.537056	0.988125	0.460614
XLOC_266302	30.0239	24.9137	27.4798	30.4326	24.8126	20.3937	36.6571	27.8176	38.1471	27.7163	56.2503	38.2376	38.3585	57.1644	44.1651	40.8227	41.9128	57.3503	40.6942	43.7092	55.439	53.816	49.4069	53.9937	64.9545	64.9504	49.6309	56.8956	38.9669	46.3533	54.646	44.299	46.5339	52.204	29.0137	36.8624	46.2522	39.3521	48.2227	56.6276	47.1411	43.7943	53.4175	48.1082	52.3639	40.0285	28.9667	55.4996	31.9855
XLOC_276017	4.13216	2.67501	3.69825	3.90547	4.50145	2.65257	4.71544	3.27754	9.28983	3.90165	5.46562	3.30713	5.51204	6.75586	4.35294	3.6232	4.17086	5.21856	4.69395	4.44815	5.90406	7.1306	5.21295	5.92293	7.23639	8.89448	5.93357	5.70657	4.57493	5.3461	7.07681	4.58127	4.19949	5.893	2.21364	3.76438	5.01877	2.80183	7.59739	7.60001	4.13865	4.51085	6.40744	3.25341	5.33146	3.77574	4.4737	6.51961	2.00401
XLOC_271932	2.79224	2.0804	1.74592	2.14397	1.6348	3.1398	2.36606	1.74625	5.15465	3.85536	7.64955	4.53775	4.58947	5.85702	5.49714	4.00692	5.06127	6.46388	5.93354	2.78055	5.82145	6.00967	6.5817	3.84805	6.89197	6.70657	4.77289	5.13251	3.57438	5.78491	5.84575	5.55317	4.61485	3.53388	3.35902	4.08833	4.71576	3.83958	5.87484	4.87144	4.77292	4.13129	6.35573	4.26811	3.29527	4.22901	3.37065	4.50563	3.17358
XLOC_274073	7.1753	8.38938	8.11386	5.87511	7.5336	7.37961	9.94904	6.44502	10.5936	3.56029	12.2516	8.44844	8.24517	13.6951	10.2389	10.0954	9.02471	11.1367	10.6373	10.386	13.0042	10.6259	10.4788	9.90774	16.4451	12.343	9.12581	12.2104	9.33296	10.5954	12.4157	10.5725	9.31746	10.6364	6.20627	8.98316	12.7487	8.80155	9.35979	12.5902	8.62873	9.09366	11.1229	8.47789	11.4321	9.14059	9.42173	10.5713	8.9761
XLOC_274132	2.97041	4.98169	4.05627	2.40574	4.83002	4.4128	4.60464	3.60028	2.43582	2.72807	4.2591	2.90002	4.2782	5.66752	3.53578	3.07344	4.53898	4.22897	5.21737	4.50685	4.81073	3.98379	3.32639	4.21591	5.30155	5.85032	3.37447	6.40877	3.89724	3.20264	4.99841	3.80983	3.76633	5.41187	3.5503	4.48644	5.29763	3.09725	3.36275	6.15794	5.00151	4.44093	5.66601	3.93494	6.67572	4.59	3.67616	5.09044	4.73362
XLOC_270103	8.16319	9.58311	0	0	10.1839	7.36422	0.109168	0	9.56724	6.21903	0	2.66407	10.9567	13.6327	10.0852	11.4114	11.9079	10.8236	10.1754	10.082	10.8207	11.3736	9.84887	10.0809	10.4211	9.35776	9.13697	14.4809	0.151989	11.2251	10.4795	8.66791	12.1356	10.7095	0	10.8716	9.70025	10.2831	11.2717	10.9865	11.2008	0	10.3817	11.1313	0	9.21763	9.99616	12.9091	0
XLOC_291974	4.79693	1.98921	2.96498	2.30392	3.05484	1.24034	3.38902	1.59272	5.53104	1.59555	6.52619	4.6117	3.05887	4.97978	3.28544	4.38447	4.4834	5.31539	4.47998	2.88157	6.31673	5.60354	5.37456	5.43972	6.16332	6.1224	5.21027	4.50839	2.81887	4.27661	5.16133	5.07319	3.65065	4.42396	2.86967	3.94352	5.5448	2.88183	4.8239	5.21349	4.5756	4.07174	5.54673	3.87543	4.62193	3.4294	3.18087	4.12439	3.28721
XLOC_292003	3.91792	2.60683	3.64114	3.33323	3.70755	2.73475	4.46491	3.1769	4.03939	2.70385	3.02131	3.78852	3.43452	3.44195	4.1264	1.68652	2.68939	1.46783	2.35582	3.98815	3.54047	1.51854	2.57522	4.05999	3.54042	2.99462	3.69919	4.05782	1.75914	2.1662	3.67225	2.71724	3.22883	3.33648	3.26496	3.01679	3.34781	3.66802	3.15342	4.52239	3.42496	4.18876	3.85317	4.03015	2.1753	3.55538	2.80719	3.44657	3.66836
XLOC_285441	0.58852	0.464327	0	0	1.36022	0.285188	0.526693	0.314811	0	0	0.62014	0.578346	0.714788	0.499245	1.23901	0.555785	0.376558	0.35313	0.223346	0.174025	0.356703	1.15113	0.615707	0.696942	0.937201	0.884772	0.450262	0.862621	0.357953	0.723444	0.587038	0.355669	0.460247	0.638893	0.66127	0.522324	0.719356	0.45326	0.287874	0.914879	0.603659	0.45738	1.10095	1.08534	0.169837	0.297492	0.32433	0.618796	0.30216
XLOC_270116	0	0	0	0	0	0	0	0	0	0	0.824744	1.07052	0.154121	1.37039	1.7378	1.40168	2.0397	0.997837	1.70627	2.25983	2.42952	1.70217	2.0863	1.76544	1.71239	1.6502	1.51366	0.799879	0.868755	1.24622	1.66621	0.667134	1.52264	2.14261	0	1.70712	1.57794	1.24452	2.30142	2.1812	1.7204	0.945765	2.34004	1.96511	1.40602	0.115846	1.15946	2.16309	0
XLOC_270152	3.40599	1.40504	2.67055	2.41852	2.29616	0.615994	2.05516	1.87779	3.13451	2.39069	8.69235	3.33645	3.51702	6.1719	5.57466	3.95797	3.61622	6.996	5.07951	4.32237	5.60081	6.48595	5.79944	6.90253	8.12243	6.78264	5.80336	7.62754	3.31276	4.57653	5.70665	5.4765	5.12707	4.12585	3.44586	3.75996	6.88553	2.72844	6.11903	6.08672	4.51626	3.93396	6.26166	3.4646	5.1289	4.36571	4.61223	4.26027	1.7541
XLOC_318848	8.42957	10.3688	13.0633	9.43622	4.42213	4.65077	9.79083	7.55589	16.0038	7.36882	15.967	12.0816	8.97369	13.6195	8.22812	13.4779	10.7329	17.753	12.7676	11.3937	11.8772	16.6534	11.5916	10.8533	15.1792	14.7316	17.9054	13.6911	12.3379	14.2499	14.7921	8.99898	14.2782	16.8698	8.45333	8.45764	11.1676	7.84692	13.4869	12.3951	13.1773	8.94669	13.0626	14.269	13.4371	14.5094	10.0481	15.368	10.7541
XLOC_318878	2.09541	2.76987	4.00101	2.98383	3.28912	2.59912	2.69116	3.06403	2.2669	2.3933	1.672	3.54784	2.55035	4.02302	2.80581	4.85427	2.68261	2.7818	3.62736	3.06409	4.04353	2.23803	1.76551	3.46193	1.86236	2.07496	3.93409	3.84707	3.73686	3.89087	2.67468	2.72061	3.07827	2.25213	4.1113	3.19058	2.52781	2.70869	4.44031	4.21884	3.23169	4.00836	3.99294	3.17165	2.70906	3.34832	2.84523	4.68568	1.6781
XLOC_311545	1.55382	1.34575	3.02081	2.76349	2.80571	1.24584	2.06469	0.544598	7.92722	3.82066	1.93121	4.06347	1.1319	2.99361	2.1491	1.64541	5.44412	2.25108	1.33015	4.89791	1.64584	8.66414	5.14937	8.20694	11.0203	9.61528	1.97878	9.05376	5.18179	2.34462	7.22414	1.36617	6.55133	6.96604	1.02922	1.22568	8.45008	5.38955	1.70347	1.43873	6.06716	5.24401	2.14714	2.12714	7.02231	2.41328	2.3822	2.44967	1.49645
XLOC_298046	30.35	23.9945	28.397	25.3943	0.666378	0.247199	39.4515	26.9879	46.5084	28.0936	62.5799	46.4639	47.5173	69.1632	55.8117	54.2936	43.5353	59.5932	50.0358	44.9918	55.5139	53.7187	50.7714	52.3878	66.2263	65.7787	47.2957	62.4945	45.5363	43.6375	49.0667	50.9364	46.0968	56.6533	34.2778	36.1689	48.6294	42.8539	53.3611	55.7585	45.5966	42.8636	62.4519	46.0473	52.2411	47.1821	41.1166	55.6365	43.546
XLOC_320477	4.07042	2.32423	2.91616	3.74654	2.25463	1.96188	6.13626	2.70601	7.25397	3.18794	5.57787	3.68472	3.55441	6.07207	4.32331	5.58976	4.78357	6.57442	5.39248	3.61058	5.65049	5.19513	5.9648	7.14983	6.31176	5.15921	4.44859	5.13384	3.67324	4.68226	6.47821	5.5279	4.97286	5.36622	4.22363	4.16687	5.91415	4.15787	4.90684	6.15889	4.19504	3.72109	8.12383	4.01908	5.21842	4.95352	4.19255	6.6144	4.02164
XLOC_296401	0.584612	1.33309	0.406197	0.035196	0	0.123574	0.190226	0	1.09103	0.479778	1.53983	0.080929	0	0.860355	0.250644	0.445577	0.689854	0.307314	0.136683	0.097946	0.321911	0.405222	0.73581	0.396592	0	0.602557	0.401818	0	0.370915	0.19706	0.306694	0	0.080204	0.356925	0	0	0.377557	0	0.683565	0.142154	0.675941	0.156519	0	0	0	0.112576	0	0.569873	0.567304
XLOC_304678	0.285234	0.309655	0.553232	0.71608	0.490467	0.578267	0.605531	0.55076	0.577505	0.752229	0.284017	0.721941	0.415502	0.633692	0.689621	0.357958	0.235764	0.822783	0.623342	0.726481	0.322467	0	0.644053	0.997606	0.646561	0.601379	0.678186	0.712285	0.553867	0.094524	0.466907	0.149472	0.527016	0.33056	0.149945	0.295303	0.945491	0	0.645572	1.2171	0.61236	0.67613	1.02234	0.305616	0.249119	0.527617	0.358624	0.409506	0.447702
XLOC_304256	1.6487	2.19943	0	0	0.036243	0	4.876	3.29319	0.084647	0	6.62442	6.87118	5.95237	8.42193	7.21951	5.21835	6.27557	7.00113	8.53321	6.60605	8.41897	8.41809	7.08971	6.49887	8.16958	7.73132	7.69492	6.21652	5.93805	7.76643	7.96569	5.18015	6.84606	5.89875	4.92036	4.31136	7.28027	3.76781	6.76083	7.1503	6.21995	5.62703	6.95258	6.67464	5.04875	6.9716	4.20783	7.81818	4.09464
XLOC_300451	0	0	0	0	0	0	0	0	0	0	0.325333	0.209081	0.380489	0	0.08364	0	0.337229	0	0.132678	0.080131	0.087142	0	0.101843	0	0	0	0	0	0.710978	0	0	0	0.575959	0	0.187567	0.263702	0.20296	0.244414	0	0	0.486657	0.365345	0	0.091705	0.183033	0.159446	0.3476	0.07892	0
XLOC_300852	2.34394	4.29642	1.46638	1.72313	5.55242	6.26702	4.03705	3.37182	3.98576	2.05707	1.34872	1.62367	2.14681	1.20505	1.82945	1.06706	1.94177	1.10919	1.49116	1.15037	1.19194	1.55259	1.25232	1.04144	1.31701	1.58439	1.43825	1.22204	1.45841	1.34447	1.18469	0.587042	1.30265	1.14736	2.35219	1.3841	1.08236	1.58669	1.47761	1.30429	1.08983	1.45715	1.35154	1.40969	1.19506	1.18953	1.85379	1.09749	3.03102
XLOC_300894	8.81946	4.12004	10.1029	8.03006	7.21384	3.41174	12.798	5.0851	21.9651	6.14518	25.6176	13.2687	17.4401	29.5585	17.0301	11.6911	12.7402	20.6074	17.713	14.6685	18.3371	22.0355	17.9563	18.7662	26.3295	28.1862	19.987	23.995	12.8296	19.1578	22.5744	18.3951	20.8236	23.4645	7.23698	13.0534	18.5846	10.6712	19.3935	22.7957	14.1007	14.0942	25.2265	18.5288	22.4679	14.7021	10.1921	21.3182	8.96848
XLOC_300904	3.56159	2.59213	5.4674	3.52262	7.42943	6.33391	6.75065	2.83887	8.51616	3.69096	6.72637	5.46934	4.08018	8.02522	4.31634	4.80942	4.39518	5.96856	5.55868	4.82168	6.10095	5.53519	6.16699	4.18137	5.95673	6.71907	6.11135	5.42061	4.25126	5.04456	5.79862	6.54146	4.40116	5.26747	2.62489	3.69568	4.35701	4.79837	6.56293	5.71717	4.97648	4.53419	6.22481	3.70286	5.15827	4.44619	4.40625	5.09839	3.17089
XLOC_317979	2.31222	1.60489	0.938364	0.540543	2.66583	2.50775	1.89066	2.28849	3.51239	2.21603	2.20283	1.68636	1.42004	2.8431	1.28628	1.41809	1.19258	1.92098	1.47425	1.09046	1.61661	1.92319	2.26787	2.17578	2.62961	2.51022	1.12166	1.72119	2.88927	2.33882	3.08807	1.71769	0.816728	1.51771	1.27654	0.600599	1.99942	0.540123	0.870428	1.62103	0.775585	0.92351	2.02661	1.82419	1.62139	1.18568	1.06962	1.40936	0.90048
XLOC_319325	10.5253	10.9179	9.13751	9.7958	8.33769	11.2412	11.2463	7.92217	7.12049	5.18877	10.2376	9.8659	9.40257	10.4281	8.5856	11.95	8.25221	9.84029	11.4589	9.05443	9.78609	11.1132	11.4114	8.82288	12.1058	12.0293	11.8699	13.1097	13.4081	10.4381	13.7051	12.4213	10.7233	11.299	7.01442	8.65992	13.5507	10.6893	11.0937	10.9439	10.6832	11.7712	11.5564	9.23292	9.83126	7.91792	9.82859	11.7395	9.44749
XLOC_302558	5.1289	10.3893	3.99023	4.18376	6.72259	5.85481	2.80141	3.88143	4.86496	2.95482	8.20035	8.06399	9.98803	8.92118	9.20626	3.89225	10.0997	9.64345	8.00801	7.14631	5.13022	8.4385	7.95061	7.59462	7.72973	9.93622	7.41511	6.72766	7.54252	6.04454	6.62882	6.55028	6.29462	7.06871	9.01852	6.14207	1.43135	8.51792	7.12558	8.94498	6.17206	6.39585	10.289	7.97171	8.81522	7.17235	6.47367	6.07967	10.2754
XLOC_319437	0	0	0	0	0.027872	0	1.95726	1.53717	0	0	2.89567	2.46535	2.23887	3.11601	2.25788	2.89996	2.62392	2.06874	2.55031	2.60293	2.23972	2.69093	2.43028	2.6293	2.98337	3.0172	0	2.65181	0.020419	2.65863	0	2.785	0	1.96394	2.00351	1.91189	2.38197	2.43351	2.61856	2.39539	2.48327	2.82646	2.50632	2.33884	2.22355	2.15417	1.81646	2.33867	2.2119
XLOC_316596	1.8767	0.747623	1.67502	0.465125	0.979801	0.951686	2.33436	1.22668	1.58814	1.32553	2.48898	1.28594	1.95737	2.27804	1.39293	2.35157	1.45937	1.35458	1.47434	0.687735	1.34794	2.08105	1.37291	1.58835	1.44706	1.82115	1.2741	1.77056	1.05537	1.82996	0.644309	1.47091	1.33118	1.25907	1.41185	2.05745	1.84397	1.4366	1.12251	1.51481	1.07331	1.21798	1.16917	1.28943	1.88954	1.90476	1.32944	1.52419	0.989204
XLOC_299805	0.44175	0	1.26254	0	0	0.086805	0	0	0	0.094135	0	0.484211	0.36592	1.37153	0	0.213955	0.18001	0.581797	0.09233	0	0.583211	0.570046	0.684861	0.670084	0.86112	1.87065	0.363144	0.469809	0.373444	0.31215	0.499758	0.641063	0.370206	0.776801	0	0.323049	0	0	0	1.10112	0.125497	0	0.699422	0	0	0.478384	0	0.71066	0.110686
XLOC_301253	15.9407	4.73843	13.2461	11.9011	11.2045	4.37005	23.0903	11.7775	25.7558	14.839	28.6991	18.0047	19.3226	30.9785	22.843	20.9911	20.7217	26.2578	22.3167	17.2522	22.4628	30.7291	25.5515	28.4817	29.404	29.6745	25.4686	33.6612	16.7454	24.7314	28.9019	23.0317	23.5502	27.3643	12.1638	21.8662	25.6823	18.718	24.748	29.2515	21.6845	22.874	27.4762	22.9424	24.0133	20.7041	19.1264	27.8328	16.7217
XLOC_318263	0.69135	0	0	0.26445	0.141532	0	1.31605	0.372554	0.896606	0.549956	1.70076	0.795041	0	1.37374	0.472263	0.475599	0.303065	2.02111	0.824191	1.35105	1.96098	2.55913	1.69727	0.541826	2.67865	1.98356	0.552309	0.59235	1.32999	0.329148	1.02966	1.66066	0.672818	1.05799	0.586951	0.274963	0.941701	0.394387	2.22891	1.7517	1.17608	0.811863	2.03649	0.251178	0.770412	0.401264	0.652047	1.30483	0
XLOC_318519	0.917168	0.812707	1.13988	0.301655	1.07517	0.606629	0.251778	0.550974	0.543205	0.107946	0.447951	0.381058	0	0.65477	0.276918	0.695498	0.319709	0.651994	0.462849	0.499012	0.30186	1.21424	0.303289	0.553483	0.590454	0.371904	0.451142	1.49835	0.61283	0.519659	0.36112	0.195852	0.609119	1.16753	0.693718	0.790559	0.874329	0.185834	0.553746	0.319082	0.561145	0.983581	0.484124	1.06119	0.751915	0.58105	0.763117	0.974796	0.800643
XLOC_301803	4.1804	4.41019	4.90617	3.86075	4.55981	3.68432	7.37106	5.22019	5.6747	3.54909	6.58797	6.0864	5.80573	10.1673	7.42819	7.95603	6.73691	8.04382	7.08983	5.83851	6.08658	6.2535	7.26487	7.21732	8.36467	7.79324	7.05362	6.49118	6.3688	6.08022	6.69495	5.84349	6.07817	6.59686	5.74914	4.22603	6.11819	5.20113	7.40724	6.86746	6.09897	5.58125	7.29135	5.97407	6.08927	6.92427	5.0633	6.97938	6.74739
XLOC_301906	14.3139	5.03501	17.2232	14.5174	12.4392	4.12586	22.9018	8.84808	15.7134	5.08134	39.8662	25.7924	32.1319	39.6724	29.2365	23.6276	26.3396	33.2941	28.7434	22.3957	31.9057	32.856	29.8142	35.4196	35.2012	35.0175	0	30.6245	21.242	22.5195	33.5462	30.5983	27.1753	32.6802	13.5576	24.9024	36.0256	17.3354	33.1762	33.0834	23.9839	25.8933	34.1882	26.0488	30.2314	26.9938	15.567	31.5754	18.058
XLOC_309237	7.13808	5.29357	8.33021	7.28867	7.38174	5.00119	10.1259	5.23706	11.7432	6.09587	12.3892	10.056	8.83375	15.3085	12.578	11.3567	11.1524	12.2853	12.073	9.92585	11.4561	12.0368	11.4139	12.9669	13.3031	14.5549	12.5156	10.9216	11.8606	11.4404	11.02	9.85018	11.7227	11.0741	7.12743	8.34685	13.0248	8.63235	13.8565	13.961	8.72914	10.0329	12.54	10.029	11.4369	11.5833	9.39441	10.855	8.20305
XLOC_309335	6.3993	4.60289	4.64711	3.60114	5.26277	2.05998	4.58477	3.88093	6.53677	2.67423	3.47758	2.19541	3.64207	3.42455	3.26414	3.82232	2.41085	4.90902	4.02098	3.72593	4.6026	3.75944	3.32262	2.39719	5.13868	4.54823	3.42379	4.16517	4.96451	3.79365	5.52107	4.26445	4.34339	4.29361	5.58209	3.4966	4.24451	4.41683	5.3311	5.36816	4.35471	5.14979	5.20357	4.02684	4.39216	4.23112	4.68396	3.16139	5.65696
XLOC_308780	0.241347	1.10312	0.365858	0.739448	0	0.639041	0.110826	0.265121	0.37268	0.765267	0.975595	0.660909	0.928833	0.991676	0.89895	0.846686	0.56034	0.873997	0.773505	0.457628	0.677732	0.166694	1.23326	0.945397	0.992932	0.539434	0.506255	0.350792	0.653687	0.445902	0.962503	0.306239	0.754466	0.27061	0.287209	0.621677	0.119298	0.449928	1.21758	0.471595	0.270559	0.282347	0.393937	0.206436	0.216343	0.546522	1.13369	0.703248	0.330627
XLOC_308789	8.49129	8.59147	6.63278	6.52989	5.61642	8.68967	11.5433	5.26673	12.8094	5.02176	11.6021	6.75878	9.35758	12.0975	10.5989	10.9672	8.7223	9.73417	9.99104	6.39567	8.81025	9.29313	9.48789	9.27725	11.8633	11.1355	7.72098	12.3745	9.61458	10.905	12.5666	7.80931	7.69094	11.4119	6.30728	7.22228	9.61924	8.98662	9.08459	8.58705	8.90797	10.3306	14.3501	11.2782	9.80465	8.94063	8.51479	11.3598	11.2846
XLOC_310132	2.12108	3.23355	2.25535	2.26319	1.86634	1.08689	0	0	3.37537	1.42807	1.19682	1.9093	2.86059	1.44472	2.05622	2.40534	1.36399	2.83177	1.76409	2.02549	3.18255	2.19983	2.63299	3.26003	1.91732	4.01033	2.09337	3.04283	2.4653	2.03411	2.17171	1.75992	2.41153	4.07764	1.07676	1.13955	1.6491	0.939116	1.57231	2.03816	1.10703	2.19497	2.16982	1.66894	1.43613	1.73728	0.929491	2.01256	1.3234
XLOC_310168	0.275237	0.351319	46.5146	42.3092	0.482943	0.224155	46.4789	28.8702	61.1402	35.4637	64.4668	61.6371	71.3577	77.9304	0.103713	60.1649	67.835	78.5497	75.6391	63.0168	68.094	73.8118	69.9258	71.3551	83.0261	70.8395	79.1597	67.9122	0.294681	70.5924	0.070629	58.5658	66.3956	70.2722	52.4505	56.921	65.9315	50.2182	0.052223	84.6275	0.090484	0.20889	72.2452	79.0057	71.6566	67.0896	49.5808	75.8932	0.056437
XLOC_327061	9.56115	5.9929	6.62174	6.78458	10.2779	5.01958	11.3441	2.31892	13.3848	4.54486	3.71545	6.18974	6.77627	6.4093	7.19477	4.76696	5.60434	5.62061	9.34053	7.36624	9.73566	6.54337	7.84932	7.53341	7.91997	7.70662	10.2918	8.52802	2.9149	4.12276	10.2834	5.28451	9.54112	5.94796	6.92929	6.13124	8.41599	7.2762	8.57153	3.80283	8.81659	3.53223	9.32112	9.71234	10.6352	7.18021	5.75668	6.59287	4.45022
XLOC_297778	3.54391	2.65665	6.35724	7.62181	2.03278	1.46747	8.26309	6.38409	4.80819	2.57175	3.21966	3.39165	2.61423	3.33453	1.88718	3.05911	2.57596	3.69602	3.5855	1.75495	3.88817	3.83578	2.44636	3.10756	4.52918	4.53277	3.48074	3.62364	2.44876	1.96201	3.26368	4.25483	2.02751	3.58154	2.23527	3.113	3.8956	2.59632	5.73797	3.94696	2.5162	1.86295	2.46603	1.68088	2.58053	2.84643	1.07761	2.20996	1.81637
XLOC_314887	7.27911	3.16454	8.2813	7.36872	9.09503	3.96021	11.203	4.36601	22.0492	13.8562	22.1466	14.8277	17.4173	22.5047	19.1933	9.68836	19.8253	16.0726	17.6035	15.4131	19.4636	22.957	19.7251	22.6636	21.2181	21.0791	15.1383	19.0691	12.3394	18.0046	18.2963	16.9965	17.7681	15.7434	7.51523	12.0742	16.631	8.70168	24.1398	22.0924	16.1825	16.0995	20.1961	13.8822	15.5134	12.1045	9.55517	19.248	5.48976
XLOC_311319	5.83458	7.6548	9.75242	6.28517	7.88748	6.82177	10.7909	8.94179	9.03665	6.97836	15.5529	14.1846	13.4732	14.4746	12.1067	11.9707	12.5351	18.9518	13.3013	11.675	12.5012	16.0224	14.9474	15.9876	16.6774	17.9027	13.5824	11.3027	11.8386	12.5053	13.2345	9.75068	11.2587	14.0625	9.95019	10.4005	12.9713	10.8425	17.9455	14.108	10.0103	11.9771	13.4852	9.76831	10.2294	10.7168	8.66495	12.5959	9.19151
XLOC_328214	29.9391	27.4648	28.1893	24.7777	36.3938	22.1236	35.0191	23.5956	41.4698	20.1046	53.7458	43.4761	41.1742	54.955	43.3337	49.4356	46.3876	55.8405	44.1118	41.2352	48.2041	46.4825	48.8794	50.7205	59.0265	54.0032	47.1475	52.8893	47.4306	47.7258	50.3265	35.6516	47.8784	51.177	32.1336	37.7375	52.516	47.0691	53.7397	51.0012	43.5083	41.3136	43.9435	37.1144	50.5303	38.708	37.6057	39.1607	37.4313
XLOC_311465	2.87449	1.77527	2.97019	3.41775	2.26931	2.36924	3.7317	2.52511	4.55055	2.35669	6.09378	4.03519	3.19827	5.01489	4.11077	2.96993	4.63252	4.55765	4.78461	3.27583	5.35433	6.39116	6.2429	5.55818	5.35609	6.66825	3.82719	5.83281	4.2646	6.21185	5.73216	4.15482	4.69651	5.05938	2.22227	3.16447	4.76142	2.49098	3.9925	4.13736	3.99479	4.27459	6.84941	4.70732	4.53862	4.32925	2.34599	4.7318	1.6885
XLOC_311477	0	0.066669	7.60392	5.85069	0	0	9.09221	5.60905	0.039656	0	0	5.58597	7.80108	8.9125	0.033218	0	5.91852	0	0.061179	0	6.09172	7.33937	7.06584	6.6335	7.45665	7.79228	6.60798	8.25795	6.77128	8.35491	6.77071	0.083643	6.09652	7.03787	0	0	7.15892	6.13266	5.71119	0.034753	6.70867	7.20444	0	0.0382	0	0	0	0	0
XLOC_299249	10.8032	7.62997	4.66318	5.26187	4.2264	3.59639	8.12964	5.12041	8.14846	3.63658	15.9875	12.2134	12.538	18.6182	14.1711	12.7904	13.1784	16.7926	14.352	11.0744	14.1972	15.4634	14.4559	14.8174	19.9039	16.7046	17.0105	17.5246	13.1959	14.6539	20.0622	13.5204	15.8956	18.205	8.94516	11.1678	16.2733	12.889	17.3445	19.8812	13.7359	14.5436	18.6909	14.0653	16.9713	13.0514	11.8982	15.8385	9.80627
XLOC_325913	2.39577	1.53775	2.15528	1.71768	2.1381	3.8676	2.75844	1.25549	2.03584	0.71493	0.443683	0.877539	0.544614	1.13541	1.53129	0.553296	0.858181	0.754211	1.32102	0.648847	0.586136	0.857692	0.558099	0.755581	0.30487	0.799613	1.06594	0.230188	1.14073	0.934796	0.75886	0.374484	0.53846	0.772703	0.195687	0.518715	0.808085	0.4065	0.924809	0.897526	0.775762	1.14261	0.699675	1.28239	1.08211	0.755629	1.04657	0.932298	1.70496
XLOC_326628	3.2834	3.15661	2.88334	2.37682	5.09186	3.44366	3.86574	3.34854	3.76191	2.65673	3.80189	2.60327	3.20494	3.64254	3.71529	3.06833	2.41575	4.05106	2.91749	3.16588	2.58931	2.85859	2.70477	3.2167	3.39087	3.493	3.81505	3.6929	3.00413	3.51291	4.49449	3.25217	3.43395	5.03022	2.96035	3.32591	3.54511	3.22012	2.81196	2.96066	3.73608	3.26722	3.57707	3.94282	4.37522	4.06328	4.75395	4.96711	3.55543
XLOC_298686	27.0125	36.2143	33.4343	30.5879	32.6657	26.1145	37.7416	31.1939	42.3798	23.8396	51.0736	49.578	50.9583	60.8682	50.3694	58.872	49.2414	58.5269	58.1125	48.0998	50.3054	52.0017	51.3801	54.2529	55.0367	57.7134	51.8341	56.4205	49.8978	46.9925	54.9739	41.4954	53.6231	58.8252	40.5326	43.4562	49.7083	41.3592	57.0452	64.5854	45.9532	50.5116	54.5225	49.5131	56.6082	54.1842	37.6816	60.4217	46.0348
XLOC_308078	0.054928	0	0	0	0	0	0	0	1.70912	0.909474	1.83862	1.08827	1.30286	2.68632	1.87979	0.918626	1.3627	1.70728	1.55963	0.465495	2.60435	1.74326	1.79631	1.66763	1.98744	1.95121	0.950742	1.38576	1.12168	1.60868	1.83898	1.51179	1.39235	1.33015	0.965044	0.720763	1.25839	1.01205	1.59351	1.44417	0.899483	0.949309	2.57906	0.920059	0.937543	0.988223	0.796341	1.53332	0.907831
XLOC_311192	0.055291	0	0	0	0.049924	0	0.101332	0	0.032627	0.040878	0.193149	0	0	0.145179	0.209567	0.044498	0.082547	0.157129	0.139985	0	0.052466	0.04976	0.089695	0.172453	0.107715	0.313444	0.055761	0.054528	0.055971	0.254365	0.31855	0	0.059748	0.326342	0.140051	0.201657	0.172589	0.043005	0.228035	0.229328	0.194983	0.206731	0.246785	0	0.1372	0	0.422026	0.196265	0.17235
XLOC_311209	11.9002	9.97968	11.3373	12.2749	14.5008	10.9748	17.26	12.9499	16.9788	10.9834	21.4175	16.3997	16.9153	25.6353	18.3373	16.0371	17.5204	22.5353	18.957	13.6379	22.5911	18.6126	20.5449	18.6226	24.6229	24.3766	14.608	22.7606	14.244	17.8598	18.1337	18.419	16.6909	18.7786	13.7134	13.7943	15.8233	14.1056	19.6223	22.1511	16.353	13.6778	22.0325	19.0255	16.3408	15.5618	14.4796	18.5293	14.5348
XLOC_323085	0.966952	0.950335	0	0	0	0	0.645869	1.33403	0	0	2.26794	1.82116	1.25585	2.13636	2.10098	2.20526	1.934	1.91604	1.64707	1.90994	0.880898	1.78552	2.44947	2.46917	1.88485	2.22927	1.49843	1.33636	2.51398	1.3649	1.96338	1.29705	1.49692	1.33773	1.45969	1.73897	0.702935	1.15422	1.90047	2.14521	1.10994	1.23686	2.78078	0.663177	1.42637	1.09562	1.9343	2.39666	1.2692
XLOC_306225	2.09975	2.8105	5.68953	5.90029	4.20069	3.64607	1.79573	2.85302	3.98636	3.94577	4.7539	3.52551	4.39565	6.41533	3.87275	3.21569	3.11598	3.61781	4.25734	3.61015	4.89368	5.7159	3.90995	4.7993	5.57371	4.48843	3.54296	6.00459	4.52853	4.63841	5.94106	4.33576	3.79455	3.25949	2.92784	2.92303	2.95235	3.46698	4.03886	4.43973	3.26544	3.81128	5.81385	3.23778	3.65783	2.97695	4.6695	2.93283	2.8536
XLOC_307150	2.64552	3.67815	2.29892	3.15896	0.835723	1.77558	1.5257	2.8219	2.16141	2.73203	2.0978	2.62351	1.76518	2.2357	2.00991	1.96503	2.60856	2.56882	3.61039	2.26181	2.6258	2.52315	2.19178	2.96355	2.21094	2.85786	1.68685	2.23071	3.55189	2.25517	1.62363	1.94925	2.66862	2.08983	1.72536	1.52115	2.52775	1.14279	1.80869	2.33289	1.55822	2.45111	2.50595	1.86589	1.80831	1.64726	1.98019	2.14532	2.64019
XLOC_299921	2.29401	0.69064	1.93926	1.76473	2.26715	1.06343	4.33345	1.57523	3.81728	1.41295	3.77001	2.26761	3.2948	4.04942	2.66406	2.65371	2.66667	4.69047	2.33552	2.94426	2.82376	3.45572	3.25539	3.61631	4.43125	3.51087	2.86215	3.85247	2.45579	2.55714	4.71692	3.78794	3.80036	3.17242	2.38619	2.71718	2.48039	2.57497	4.10228	3.54508	1.91435	3.09183	4.58448	2.9059	3.959	2.7833	3.05754	3.71048	1.89395
XLOC_322364	1.23405	1.46479	2.87516	2.27557	2.76118	1.01407	2.78288	2.07281	3.84034	1.68546	5.92773	3.21578	4.51082	8.21155	3.58976	3.74098	3.46726	4.9013	3.8292	2.12114	4.43522	6.65448	5.97747	5.70093	7.29782	6.92051	4.82813	5.19685	3.42219	4.83418	4.98003	4.07721	2.80967	4.29632	1.8918	3.42168	3.25109	1.60643	5.16865	4.80403	1.72453	3.8068	6.0285	2.98327	2.65687	2.35611	2.80904	5.59752	1.79736
XLOC_327747	2.26925	0.147117	0.258419	0.642559	1.43386	0.276785	1.52972	0.968246	1.09873	0.726995	0.778919	2.42238	2.62133	0.849314	2.01491	1.32025	1.64489	1.28771	1.48458	1.90159	1.55164	0.940974	1.45046	1.46114	0.473703	0.387927	1.08693	0.800051	1.31787	1.99896	0.992852	0.732405	1.83005	1.71267	1.28933	2.82663	1.12834	1.70362	2.1363	1.39686	0.798694	1.8664	1.16275	2.07004	1.81868	1.50417	1.80417	1.36198	1.47301
XLOC_329504	0	0	0	0	0	0	0	0	0	0	0	0	0	0	0	0	0	0	0	0	0	0	0	0	0	0	0	0	0	0	0	0	0	0	0	0	0	0	0	0	0	0	0	0	0	0	0	0	0
XLOC_315845	7.83636	0.513353	0.88601	0.90474	7.12981	0.760676	3.68473	0.527607	5.95022	0.30731	2.95532	2.05529	2.6074	2.76449	2.22806	1.96725	2.25522	4.07859	3.48556	2.48154	3.57707	3.18625	3.72317	2.77042	3.86508	4.47845	3.21087	3.46541	3.47952	2.9314	4.27219	2.91923	3.91798	2.84155	2.75117	2.73718	2.50561	2.77967	3.97169	4.16685	3.38375	3.47296	2.97099	3.46317	2.31789	3.20303	2.69488	4.45531	2.14849
XLOC_315924	20.2384	13.1371	22.9335	21.0023	20.142	12.6374	22.0774	18.4996	25.0707	17.5798	40.2495	31.1351	28.5871	36.8818	33.5991	27.3126	32.1516	35.5206	33.0596	26.2879	36.2872	38.2241	35.6357	35.2672	35.5701	42.4463	31.7807	31.8437	24.6962	30.8553	32.7747	35.451	26.7495	34.1445	19.0857	23.9991	28.5975	24.8109	34.5367	31.4826	25.8912	27.3923	32.8056	26.1686	30.1868	22.2242	26.0362	30.6348	24.6904
XLOC_315981	3.58088	3.7934	2.61526	4.1363	3.83754	2.14346	5.07911	3.45767	7.30567	5.97434	5.04822	2.77896	3.66865	6.5401	4.42795	3.09868	2.55547	4.43653	3.69708	3.0439	3.30496	5.29459	3.67845	3.21765	6.5672	5.76111	3.50802	4.7854	2.0898	2.29326	4.8926	4.54974	4.50683	3.66079	2.44712	2.62381	3.67536	1.91375	4.53439	3.81577	2.7465	2.4742	4.69656	3.30739	3.14905	2.61481	3.54817	3.27877	2.52427
XLOC_316044	10.5135	7.55761	9.08373	9.65342	10.9197	8.87245	11.8482	8.51885	13.5106	9.98834	17.2116	12.5723	12.913	17.8931	13.5842	13.0125	13.7201	16.2155	13.4339	14.1517	15.7344	15.4817	13.9741	16.4625	18.635	17.7924	13.7684	15.1615	16.9452	14.9351	16.5693	16.2838	15.7544	16.4708	11.6204	12.5213	16.4582	11.9307	18.069	18.8732	15.9608	12.8299	18.4688	14.1326	13.7952	12.0612	14.575	16.3465	11.154
XLOC_299039	0.366144	0.579994	0.113301	0.522856	0.427498	0.551853	0.444328	0.414728	0.497027	0.101976	0.471342	0.437312	0.153727	0.56356	0.51491	0.854492	0.286375	0.230216	0.365036	0.284687	0.321271	0.50234	0.238798	0.449206	0.153761	0.481302	0.227475	0.071996	0.093998	0.489523	0	0.124311	0.238343	0.219943	0.133069	0.549865	0	0.459852	0.403787	0.331764	0.20039	0.313104	0.069928	0.280633	0.134305	0	0.203435	0.585762	0.132461
XLOC_315529	0.615924	0.613577	0.439738	0.598043	0.893685	1.42644	0.805974	0.602692	0.82707	0.598948	0.636576	0.753585	1.04537	0.684154	1.14857	1.47253	0.930134	1.14753	0.612252	0.958384	0.529479	0.504877	0.683464	0.732866	0.281736	1.10331	0.890843	0.422172	0.695774	0.868726	1.84344	0.771916	1.08832	0.963213	1.68916	1.75775	0.18843	0.946404	0.694798	0.524448	1.39625	0.71133	0.75777	0.43691	1.03942	0.676085	0.411588	0.671065	0.878413
XLOC_328996	0.299412	0	0.391845	0.54441	0.452706	0	0.267157	0.380625	0.180751	0	0.175269	0	0	0	0.189298	0.218533	0.332136	0	0.170143	0	0	0	0.125794	0.769691	0.169122	0	0	0	0	0	0.213314	0	0	0.381597	0.114291	0.20482	0	0.54339	0	0	0.153143	0	0.592765	0.415792	0.209906	0.267773	0.348866	0	0
XLOC_302198	0.087554	0	8.2096	5.6975	0.080926	0	18.1704	4.9639	0.047728	0	14.1269	8.14223	12.517	16.6894	10.4188	12.8329	0.07445	16.0605	10.9184	6.93887	0	12.8714	9.61345	10.2163	20.2957	14.1905	12.2478	17.1197	0	9.66323	0.148353	11.4548	12.0813	13.0384	0	0.089245	10.4242	12.123	12.8943	15.2715	12.1001	9.46811	16.3654	10.6623	9.81985	0.079804	10.7011	12.9476	8.02657
XLOC_319069	11.2447	15.6708	15.9806	16.4589	9.17155	11.7243	17.1849	15.5041	17.8919	11.8757	22.1676	21.2698	22.5071	26.083	20.3014	19.1409	21.7666	29.2018	23.0811	18.9038	23.0116	28.1149	23.9089	26.5612	25.846	29.9713	23.2064	23.7406	19.4814	23.2	22.4693	19.8934	20.1867	21.8004	13.0172	17.2626	20.9208	16.3741	25.1221	27.5049	21.7194	17.4739	22.4808	19.8397	22.4493	20.3319	15.5976	22.1491	15.7592
XLOC_302268	2.35582	1.81882	2.16844	1.47416	2.47137	2.47754	2.06338	1.93955	2.14359	1.20162	2.16749	1.96151	2.97177	2.86733	2.48475	2.36286	2.29393	2.05462	2.51697	2.64333	2.26662	1.82084	2.44265	3.2165	2.43027	2.35588	1.66401	2.4815	3.1408	3.3768	2.94207	2.29691	2.3117	2.30742	1.72754	1.26241	2.30827	2.01444	3.00977	1.89068	2.70697	1.86427	2.90278	3.33703	2.43891	2.39239	1.9552	2.11002	1.05959
XLOC_310806	1.23761	2.44912	2.06588	1.3778	0.983664	1.06919	2.35529	2.05577	2.04013	1.16046	1.94525	2.58741	2.73547	2.00079	2.92384	1.41246	1.28272	0.972069	1.72575	2.27106	2.57516	2.49037	2.75204	3.00258	2.18064	2.71454	2.36726	1.67389	1.79206	3.6179	2.32116	2.14822	2.39328	2.01057	1.4197	2.34543	1.84737	2.22668	2.24906	2.06075	1.82892	2.28646	2.36202	2.83132	1.79952	2.02519	3.00088	1.73741	3.03953
XLOC_327589	4.60851	5.31823	6.32697	5.76696	5.47733	3.90302	4.6989	6.74425	9.82229	5.76136	11.5998	8.33375	7.79928	9.21158	6.71908	6.61502	10.2902	9.8829	10.5675	6.94739	11.3769	10.0176	6.50118	10.872	14.0129	7.86927	5.69935	6.54212	6.41826	7.64372	9.43819	6.59648	8.20437	6.42652	5.81653	5.5212	7.60112	6.23653	6.76644	10.949	6.75378	5.04401	11.3967	7.80113	8.43436	5.59919	6.2849	5.88677	7.40579
XLOC_327815	1.36837	3.31622	2.79692	2.06886	2.03521	1.74839	1.43731	1.94539	3.1087	2.9301	5.69713	4.87293	4.48006	6.67715	7.09	3.7	3.89928	4.58941	5.33899	3.45937	4.77671	6.30928	3.8226	6.7632	5.89071	7.15463	4.86074	4.34401	3.15885	5.02345	5.53611	4.17577	5.92482	4.99129	3.11425	3.88773	4.32176	2.46822	6.36529	5.68649	3.7641	4.30655	4.9294	3.31923	4.62394	3.57836	4.0525	4.40818	2.33483
XLOC_311049	0.369591	1.11359	0.309725	0.12498	1.48411	1.46267	1.66498	1.41467	3.38049	1.50382	3.00489	2.68289	2.10207	4.03822	1.91071	1.74652	2.20253	2.97634	3.20674	3.41849	2.10145	2.92381	3.60171	2.76453	2.71578	4.37843	1.87955	2.58435	2.16061	4.14931	3.14853	1.53079	1.78964	2.63694	1.29392	2.31526	2.20847	1.19294	2.78371	3.04017	3.35371	1.44957	2.39538	2.0577	2.89442	3.44582	1.25602	2.40315	1.74879
XLOC_309630	6.62718	4.40646	7.07171	5.23359	6.53825	4.42133	9.70655	6.21778	10.4703	4.93382	11.2618	8.38311	8.27692	11.2632	10.5178	9.74767	8.65458	12.8996	9.61707	9.33503	9.83777	8.96376	8.85144	8.91315	11.4106	10.4585	8.89747	9.53307	8.36638	9.51582	10.1	8.59554	10.2673	10.3801	5.42829	8.81106	10.9209	8.59549	9.81327	11.0353	9.8142	8.29373	11.1878	10.6932	10.8757	9.16559	7.92747	8.57015	8.9321
XLOC_324568	7.57833	7.13762	8.31767	6.12546	7.90467	5.93433	9.30897	7.91124	16.3974	10.3528	12.2709	9.56701	10.2717	12.1607	8.69132	8.99925	9.4164	13.3614	11.3902	8.0933	12.7758	11.7903	12.8521	11	12.8313	13.1616	10.4893	11.3322	10.3617	10.6455	11.142	9.27137	10.3499	11.7712	6.08547	8.35788	12.1019	7.81611	9.55243	12.7361	8.52417	9.37649	12.9635	9.98831	11.0573	9.33575	8.20229	10.844	8.48378
XLOC_324574	4.63012	3.60966	4.38687	3.61825	4.05704	1.63898	4.7811	4.27817	5.32097	3.31655	7.85308	5.38969	6.64253	6.35611	5.58203	5.1487	5.88106	6.47583	6.31192	4.81919	7.30684	8.28037	8.21946	6.65548	7.23443	6.94875	6.1444	4.4552	4.59138	7.09624	6.10262	5.21138	5.47581	6.38017	3.54588	5.47589	5.35023	4.28001	6.51375	7.10714	5.29354	5.76436	6.53522	5.37786	5.69654	4.8248	4.19524	6.84112	3.08865
XLOC_307742	0.139058	0	0	0	0	0	0	0	0	0	0	0	0	0	0.14326	0	0	0.142303	0	0	0	0.270985	0	0	0	0.252014	0	0.270961	0	0	0.170452	0	0	0	0	0	0	0	0	0.142916	0	0.133389	0	0	0	0	0.128943	0	0
XLOC_324634	6.51068	4.10343	6.20284	4.89259	8.29433	4.01287	10.397	6.54895	9.49409	4.78941	8.68463	7.37863	8.83051	8.68486	6.43583	7.45259	6.16418	11.2257	7.99784	6.75249	7.92459	9.60093	8.85659	10.8322	10.8061	9.63189	9.8574	10.8857	7.47593	9.28002	10.3385	7.2956	8.41304	9.25651	5.66071	6.35956	10.3604	5.73884	8.72899	9.89897	9.24574	8.92988	10.9735	7.41537	11.6267	6.5252	7.90692	8.83872	6.73204
XLOC_324719	5.50197	4.02807	7.76108	7.22986	5.80106	4.57063	8.28995	5.36668	10.3865	4.74749	9.78389	7.78118	7.76201	11.7685	7.8767	7.31591	7.95665	10.7865	7.12812	6.60007	9.94065	10.1697	9.68004	9.73383	9.67104	10.3565	10.105	10.1166	9.73518	7.08272	10.2192	9.32649	10.3076	10.7066	6.65817	6.60501	9.59132	5.39698	9.72388	9.86875	7.79026	8.51887	13.0279	7.75687	8.38037	7.29676	5.24137	8.70253	5.88161
XLOC_305715	2.51162	4.73472	2.18984	2.27625	5.16517	6.36209	2.87362	3.04752	2.38672	2.841	3.63228	2.98959	3.25832	6.17417	3.74825	3.77868	3.11483	3.97445	4.76827	2.22461	3.79548	3.71336	3.20238	2.46437	4.32358	3.79137	4.42183	3.16693	3.72889	3.25574	4.10737	1.71954	3.97731	3.82932	2.09478	1.61277	3.61281	2.052	2.85623	3.64352	1.81273	3.08372	3.97675	3.82095	1.31408	1.43592	1.55957	1.47214	2.17337
XLOC_322688	3.42082	20.6954	9.63313	7.0841	3.51681	12.5726	3.5641	12.1008	3.16298	6.96939	5.70422	8.21652	6.38833	5.82407	7.2798	10.538	9.13482	7.51308	6.00391	7.10472	6.05833	5.48797	6.03826	6.6085	5.42124	6.68374	5.75761	5.52339	9.25209	7.83966	4.47104	4.83656	6.08604	4.53407	7.43575	6.78705	5.57506	6.67012	5.23184	6.04113	7.81847	6.31309	5.92541	6.13855	6.14046	7.6385	5.02305	6.05846	7.75452
XLOC_311590	3.2975	3.34705	1.74143	1.4619	8.68723	7.76426	2.22795	1.70464	3.45627	1.08234	2.03414	1.36807	0.848286	2.15617	0.882432	1.5368	1.71298	1.66666	2.14528	1.24825	1.77059	1.63352	1.65091	1.68569	2.27768	1.83003	1.11092	2.18496	1.75595	1.18281	1.84178	1.53399	1.86546	1.31515	1.95538	0.671219	1.73179	1.4075	1.30065	2.36417	1.67507	1.56747	2.09179	1.67945	2.2241	0.800647	1.96465	2.00847	2.35603
XLOC_308156	0.834311	0.648499	0	0	0.379291	0.673017	0.652699	0.306471	0	0.590674	0.788323	0.537245	0	0.945502	0	0.397884	0.309031	0	0.293557	0.235487	0.486311	0	0.507163	0.576757	0.90482	0.85393	0	1.39135	0.891016	0	0.356942	0.167982	0.396652	0.679814	0	0.533439	1.32927	0.987055	0	0	0.768938	0.305623	0.356758	0.566828	0.436588	0	0.842685	0.651487	0
XLOC_324973	1.7507	2.31017	1.47825	1.56861	2.34373	1.64505	2.14123	2.53811	1.79925	1.44889	2.17871	1.70633	2.08276	2.62854	1.9224	2.00563	2.52015	3.65439	1.68243	2.58847	1.83387	2.51613	2.48262	2.81981	3.24391	1.79422	3.58997	3.19826	2.09919	2.47771	2.25469	1.48652	1.58656	4.25416	2.22365	2.95199	3.05531	2.20561	3.45426	3.66121	2.06998	3.86334	3.09861	2.11966	2.0984	3.57226	4.88195	3.64879	2.10969
XLOC_308251	1.53709	0.829554	1.63763	1.41046	1.46065	1.1484	1.38082	1.24068	1.86774	1.11971	2.77916	1.73763	1.42232	2.18452	1.76824	1.92933	2.64415	1.08456	1.7604	1.38539	1.97324	1.35883	2.37376	2.94838	1.57854	1.78305	1.90335	1.69251	1.82179	1.71308	2.37979	1.54229	2.40239	2.2729	1.69072	0.973001	2.22401	0.761873	1.5499	2.24435	2.46429	1.63718	1.65119	1.2086	2.20228	1.51504	1.50258	1.81774	1.82582
XLOC_310107	0	0	0	0	0	0	0	0	0	0	0	0	0	0	0	0	0	0	0	0	0	0	0	0	0	0	0	0	0	0	0	0	0	0	0	0	0	0	0	0	0	0	0	0	0.375583	0	0	0	0
XLOC_310682	29.094	25.7055	30.4043	27.0825	26.9366	28.3681	44.1603	24.5903	42.8061	18.8085	36.4292	34.3008	30.4795	39.0573	30.5934	37.7517	33.0411	43.7139	35.0171	31.3941	34.4402	33.7999	34.7576	34.3185	42.1419	39.1681	37.8505	38.261	33.932	31.8219	40.5905	29.4104	34.3069	39.0412	33.9452	33.0416	38.025	33.7366	33.7978	40.7484	34.2048	34.4185	40.2391	36.9042	42.42	33.8866	26.2575	39.7049	36.232
XLOC_324224	5.27702	5.26508	13.3358	7.52085	10.5848	11.7892	7.25864	6.11375	12.4888	8.13685	16.1953	6.84854	7.16394	7.91655	13.9771	17.1225	14.6186	9.81341	14.7581	14.942	13.9082	14.2873	14.0264	14.8397	16.4395	16.158	13.588	14.3589	12.8129	13.409	12.8553	8.00082	15.3033	13.4271	12.5955	13.0178	15.3576	12.2256	14.3448	13.8141	11.974	12.6947	7.68473	12.9964	9.47834	6.79169	13.9229	13.6373	15.6839
XLOC_321997	3.10292	3.55226	3.80388	3.63318	3.13808	5.34574	1.28944	1.22929	2.8459	3.16392	3.14135	3.68344	3.48716	3.06659	2.70729	3.79789	3.63403	5.30473	3.86458	3.11998	3.46516	2.60691	2.95248	3.34351	3.46863	4.16084	2.2494	3.50667	2.04307	4.33326	2.94209	2.53328	1.92596	3.94784	4.24421	2.28151	3.20111	2.99003	2.73772	2.19287	2.43886	3.57736	2.78408	3.2248	3.25442	2.65378	2.66315	3.64878	5.21643
XLOC_321999	26.6961	18.6865	19.9971	20.437	15.5344	17.5743	22.5446	15.1036	30.9638	13.2429	27.0843	24.3399	23.1286	33.8552	24.8382	34.1575	29.8775	27.573	28.2388	22.1518	26.2612	27.1053	26.3965	25.7995	36.6162	35.7691	29.9774	30.2934	28.5812	29.3297	31.1365	22.9362	27.9177	28.5988	28.328	27.1619	28.8857	29.7148	28.7948	30.9238	29.6573	23.9883	31.4024	27.103	27.9111	26.4117	22.6145	31.5439	28.3096
XLOC_307236	4.90522	8.01567	7.86418	7.14107	9.12738	7.41612	8.52722	6.82798	11.6551	4.89941	10.4888	8.39849	9.78998	11.6339	9.47932	6.11384	8.77538	9.38204	11.4424	5.58591	9.48631	12.3787	11.1501	9.68087	9.62313	14.4223	12.6364	7.20917	8.44623	7.33714	11.8752	8.29796	9.74518	9.99335	6.50279	7.32147	7.58395	5.792	12.2484	11.9519	8.47398	9.07743	10.1735	7.88141	7.2586	8.06887	6.73529	8.39551	5.51714
XLOC_323381	8.83505	8.16188	12.1967	11.1708	9.93938	7.76165	12.1803	8.52175	15.3199	12.639	21.085	17.8733	17.604	24.8551	19.453	18.8166	22.1596	21.687	19.2394	14.2209	19.4466	20.8461	16.6559	22.3869	22.2948	24.0064	20.6295	18.7794	16.5913	18.8172	19.4765	20.333	18.5067	19.804	14.6105	16.989	15.514	13.0291	21.115	21.1844	18.8946	16.0633	24.6234	16.8574	18.5335	18.6438	12.6974	22.1083	14.9458
XLOC_310751	2.58998	4.65981	3.4364	3.36394	3.19881	2.6455	1.8208	2.06994	3.14251	2.73162	4.82225	3.98463	5.40063	4.48245	3.95347	4.30346	5.43965	5.8487	2.57815	5.24959	4.87941	3.81932	6.148	4.65799	6.87148	3.64441	4.57245	4.84037	3.31384	5.0941	3.99013	3.3052	5.05284	4.18457	2.57252	4.73745	4.60151	4.02609	4.4756	4.87176	4.23693	3.58066	3.43028	2.91133	3.78246	3.58268	3.10846	2.41087	3.54639
XLOC_296911	2.43226	1.99235	0.874933	1.65875	0.762436	1.0483	1.42324	1.32566	1.49541	0.750709	2.3438	2.21328	1.62066	2.31879	2.15694	2.01882	1.93463	1.90363	2.60515	2.29974	1.90656	1.93857	2.85721	2.5157	1.89998	1.81336	2.05211	1.77083	1.90687	1.80112	2.02678	1.73518	2.39478	1.32987	1.30956	1.25317	2.19183	1.0117	2.12326	1.77917	1.69333	2.31024	2.66972	1.77863	2.35797	1.51623	2.30219	2.15809	2.05878
XLOC_310373	7.33344	5.40311	9.42801	7.40081	6.80976	5.23389	9.73758	6.20125	8.52432	5.12382	6.25596	7.62823	9.14643	11.0014	10.3273	10.9715	13.4015	10.2857	9.71987	9.37511	11.6656	9.34862	9.59274	10.1359	9.966	8.37759	10.9419	9.36629	7.56044	12.1148	9.6233	6.93066	11.7774	11.3729	6.84731	9.92641	9.94617	10.1132	8.61536	9.42462	10.8498	7.47196	11.9632	12.1724	11.1092	12.2144	9.11876	12.8849	10.5578
XLOC_310375	0	0	0.013534	0	0.099747	0.053594	4.43765	2.99763	4.49319	3.32882	0	0	0	6.00838	0	5.0832	5.23012	0	5.86219	0	0	5.66342	5.18009	5.87925	6.72809	0.014739	0	0.0197	0	4.57695	5.44179	4.30244	4.71504	0.043733	1.6352	0.04304	5.07028	3.50703	0	0	4.17253	0.02318	5.7339	4.35591	0.01625	0	0.041261	0	0.019474
XLOC_326294	26.6406	24.6116	41.0538	34.5627	34.7568	32.8874	35.819	35.0909	34.1371	24.9782	58.4521	46.2281	57.0129	62.9365	56.401	39.661	53.9763	64.1225	59.0347	48.584	56.6164	59.7974	59.8592	52.6196	53.3709	62.272	44.3269	37.607	62.0462	47.9766	47.0374	49.2481	53.6306	50.091	36.8925	39.0477	46.9256	39.6633	60.2994	52.1864	39.6921	37.8567	79.6855	47.3531	37.8335	39.7094	44.7796	45.1059	33.5941
XLOC_303098	1.2855	0.983993	1.18159	1.1126	0.900852	1.1954	2.70046	0.958167	1.9693	0.649729	2.65288	1.83751	1.73821	3.54734	2.80718	0.965912	2.37154	2.44638	2.09195	1.35887	2.22412	2.11061	2.18997	1.55649	3.73401	3.20977	1.60182	2.79907	1.37779	2.13789	2.57293	1.74788	1.99458	1.70104	0.870551	1.96099	2.36431	1.33139	3.35166	1.94894	1.58129	1.69917	3.44732	2.28354	2.7569	2.15164	1.29847	3.22638	0.672189
XLOC_319980	6.24853	3.61377	3.18524	2.73979	3.21168	3.27314	6.71752	4.12238	7.91241	3.53662	6.29013	3.86995	6.03529	4.92532	3.99749	6.28156	3.62308	4.58661	4.79719	3.53133	3.89629	5.25149	6.12838	5.53892	4.96551	5.45017	4.34088	6.16697	4.46128	4.30855	5.30729	4.20927	5.09198	5.39704	3.4039	3.8506	4.69968	4.08808	4.19239	4.43744	7.53201	5.23003	4.72029	5.57573	7.19597	4.25116	5.65664	6.10245	3.85309
XLOC_353855	4.55292	1.80891	3.89208	3.14358	5.61637	1.39192	7.65203	4.03349	8.66613	4.3146	8.06943	3.51296	3.99672	8.01022	3.87232	6.33466	5.38762	6.28926	5.70395	4.08983	6.60108	6.5062	6.08233	6.11217	6.37527	7.89237	4.84519	6.93649	5.12774	5.31617	6.09514	6.25807	6.20625	6.05974	2.46978	4.78846	6.65676	2.55783	7.22778	5.91793	4.51703	4.29798	6.22333	5.07476	5.26752	4.30307	4.21137	6.95453	3.93433
XLOC_339189	3.21104	2.04507	3.84115	3.72737	3.31376	2.87209	5.08552	2.92304	8.58427	4.2496	8.66049	4.86363	4.74978	9.54352	7.21588	7.29582	4.44312	5.7055	5.00316	4.32076	7.70705	7.50803	6.30487	6.75865	10.6673	10.8427	5.69252	8.38516	4.66657	5.62086	6.06273	7.14626	6.85429	6.6502	1.97016	6.09888	5.65317	4.92692	2.62741	6.3222	6.16652	4.37036	6.69311	4.9207	7.11948	5.54029	5.38811	8.22232	2.91895
XLOC_339247	5.54496	8.85517	4.19037	4.08507	5.3733	6.27528	5.2352	5.11348	5.78241	2.4269	4.52994	3.03911	4.67482	6.19	3.0967	2.82762	1.86777	4.47165	6.69595	2.85052	4.22751	4.85768	4.96221	3.46561	5.6424	6.78894	4.29857	4.02754	4.90032	2.30589	5.49672	3.47714	2.84888	3.12381	2.38515	1.41766	2.75044	2.01514	4.22925	4.45894	2.1861	2.66764	4.17596	2.44723	2.96703	2.03514	1.99891	4.03915	2.05188
XLOC_343498	0.755796	0.287006	1.36767	1.27729	0.721964	0.71805	0.673418	0.896269	0.924557	1.7197	2.65477	1.63845	1.61022	1.2341	0.653808	1.47824	1.56269	2.29172	1.71217	0	2.76784	1.20177	0.660768	0.742337	1.81052	1.28679	2.34686	0.238861	0.307668	1.58511	1.26753	0.721366	2.03713	0.901542	0.541835	0.645913	2.34855	1.37964	0.943649	1.85804	1.37721	2.42748	1.61645	0.327263	2.57303	2.21402	1.01898	0.423391	0.286306
XLOC_343535	0	0	0.126618	0	0.196913	0	0	0.122992	0.187626	0.078489	0.157112	0.428721	0.149131	0.262077	0	0	0	0.165386	0.509143	0.229203	0.156176	0.223999	0.213018	0.273926	0.091912	0.312707	0.244832	0.258137	0	0.172041	0	0.347518	0.093758	0.536739	0.099358	0.086384	0.234731	0.155959	0.134638	0.163898	0	0.304058	0	0.223305	0.136406	0	0.076075	0.878706	0
XLOC_344722	1.7224	1.08684	1.32136	1.63291	1.79171	0.806722	1.76343	1.1924	2.74853	2.26053	3.93867	1.76699	1.69876	3.09793	3.16129	1.94815	2.77631	2.9375	2.7194	1.36491	3.44836	3.41333	2.42425	3.06742	3.44984	3.54535	1.66663	2.71449	1.42232	2.85233	2.40074	3.53844	1.83419	1.97191	1.22512	1.84146	2.84646	1.85889	2.47151	2.04667	2.80929	1.41691	2.49777	1.63322	2.52885	1.45812	2.42732	2.61868	0.678492
XLOC_359696	3.24062	0.707955	3.31633	2.53062	1.75756	0.7892	2.54376	0.845279	5.28001	4.32942	5.98202	2.59448	4.4784	9.54046	2.83613	1.58534	3.96946	5.91187	6.1661	1.77676	7.13214	7.57339	4.86468	5.33152	9.25058	8.94996	4.83795	9.1222	2.80644	2.87477	6.57102	5.32775	4.56931	4.14023	1.27243	2.21293	5.43389	2.61829	5.79594	5.64098	2.10989	3.35313	7.43883	3.79493	2.50994	1.71395	2.16513	5.60238	0.944817
XLOC_344906	1.62996	1.22459	0.829327	0.953022	1.98859	1.13754	1.07902	0.886781	2.00129	1.49758	0.520738	0.746788	0.831452	0.763066	0.721995	0.950402	0.735917	0.934094	0.791593	0.732533	0.657398	0.585068	0.600631	0.636662	0.750081	0.840624	0.792475	0.620757	0.606097	0.801822	0.804248	0.765683	0.835121	1.0927	0.898065	0.769756	0.955948	1.09586	0.653318	0.902463	0.756938	0.571327	0.928067	0.636648	0.977324	1.05847	1.14924	0.867389	1.2476
XLOC_345052	2.33582	1.49973	0.93817	0.407951	1.14305	1.11023	0.726011	0.591393	4.20654	2.31608	6.318	6.10475	3.84357	6.76064	7.26285	4.66162	6.16245	7.62388	6.00192	4.162	6.38725	8.76514	6.40198	7.43484	5.22309	7.78091	8.71421	4.56395	3.4058	6.27073	6.32955	5.24539	5.51457	5.51375	2.86916	4.32315	4.81166	3.77442	7.30952	7.01234	6.52438	5.03789	4.81642	4.86148	5.9792	4.95432	2.76324	6.53163	4.4108
XLOC_359320	24.105	20.872	28.1496	25.936	41.9214	38.1399	26.9179	25.0194	26.6034	20.8294	40.2307	35.2547	35.7683	45.9673	37.0843	33.5134	37.5557	43.0001	38.0084	36.5265	46.8726	43.8017	44.6643	43.4262	40.0501	48.8085	36.5935	43.6802	33.3575	37.0818	37.7038	34.4482	38.4045	38.9879	27.832	29.3777	39.6741	37.6464	43.2475	36.8556	35.0926	36.5404	35.0239	35.7349	40.4847	31.4578	30.8216	37.9534	29.6349
XLOC_344431	7.20771	7.68674	7.74472	5.59086	8.96196	6.00628	10.1994	6.54415	11.9435	5.39565	10.273	8.92126	8.99089	12.9196	9.57081	9.29578	8.59064	12.5336	10.2346	8.01847	10.412	10.864	10.0657	9.77753	12.0972	12.764	9.19802	11.9083	8.0829	10.7205	10.0887	8.95393	9.99077	10.7643	9.61366	9.60619	10.0819	8.83086	13.2322	11.6968	8.38654	8.70434	12.5107	9.42605	11.6124	9.2681	7.10184	12.8522	9.11141
XLOC_359453	2.39498	1.93064	1.82208	2.1282	2.01177	2.2028	2.73931	3.09514	2.67171	1.51511	4.35353	3.82537	3.7986	3.61592	2.8987	3.01962	3.5224	4.26322	3.56027	3.5735	3.68591	3.68589	3.78548	4.0946	3.43595	4.24725	3.33022	3.84458	2.36561	3.25253	2.56015	2.78642	2.77245	3.44533	3.24548	1.72241	2.83671	1.9133	2.86811	3.26614	2.4911	2.60638	2.74991	3.87388	2.9276	3.03186	2.10229	2.7331	2.84539
XLOC_343903	7.68427	9.24063	8.72788	7.52551	12.7596	8.05963	11.1725	7.64412	11.804	5.43662	16.2364	13.5451	12.228	19.3995	12.901	15.5464	15.2564	13.4781	11.9015	13.5326	15.4062	18.8412	12.7698	16.8866	18.7149	17.8195	14.5412	17.9082	14.1217	14.2594	16.0281	14.006	12.3359	16.4474	9.18198	14.1885	14.0821	12.8482	17.9536	16.7173	12.9296	12.7953	17.8203	15.7264	17.0505	12.5025	9.8436	15.0948	11.3839
XLOC_358926	4.73632	25.4982	7.95352	6.69029	7.46303	17.8525	4.39503	8.22427	5.92439	6.8113	3.55205	6.76463	4.67211	3.97346	5.94915	8.11441	6.81418	5.56538	5.51459	9.03915	3.8688	3.71696	4.28826	4.72191	4.20979	4.29131	5.48644	6.15998	8.15433	4.19394	4.13044	3.12157	4.69732	4.11675	7.98788	4.57286	5.24112	6.94485	4.04328	5.2593	5.29392	4.32548	4.16972	5.61958	5.72571	5.33901	7.59415	5.11975	8.80449
XLOC_343980	11.495	7.02737	15.6089	14.0568	13.6001	5.54749	20.2372	10.0406	23.6662	10.1491	27.8386	15.8322	18.9626	35.1715	20.8264	19.1876	16.6969	26.906	20.1816	15.5357	21.0868	24.1916	20.1299	22.1886	34.5604	28.3646	22.7496	29.789	16.4391	20.5647	26.5117	24.467	23.4577	25.314	12.9806	14.7424	26.6458	14.4393	26.1226	22.3312	16.3244	18.0702	28.2429	18.6466	19.4535	16.7335	12.5585	22.6745	12.0708
XLOC_332722	0	0	0	0	0	0	0	0	0	0	0	0	0	0	0	0	0	0	0	0	0	0	0	0	0	0	0	0	0	0	0	0	0	0	0	0	0	0	0	0	0	0	0	0	0	0	0	0	0
XLOC_332920	2.62278	1.04333	3.10227	3.89311	1.79164	1.28123	4.07177	2.68744	5.48762	2.5022	6.68021	5.16228	5.62067	7.408	7.24951	5.64007	6.68526	7.12037	8.56418	4.93179	6.78679	7.16091	6.54211	6.54231	9.40112	8.06671	6.58589	6.6814	4.94547	5.96273	8.53026	6.02815	7.24775	5.85725	3.69143	6.29781	6.76548	3.81693	6.89742	7.9143	5.60867	6.76104	8.7081	6.33784	5.7221	3.72867	3.25691	5.08627	3.16879
XLOC_347928	3.2013	1.91843	0.520604	0.3545	2.40765	2.34261	4.114	2.77778	0.329335	0.341957	6.3662	1.85471	5.53401	7.70919	3.45263	4.58504	4.8577	5.68687	1.31471	3.75347	0.838867	5.49387	6.52941	5.89396	6.65182	6.87306	5.17802	5.27772	3.77863	4.19797	6.84851	4.5173	3.55756	4.08231	2.70221	3.09232	3.77782	0.288	1.22643	4.39478	2.75674	3.69627	5.92844	3.79072	3.9057	2.6936	2.26848	1.11263	2.76007
XLOC_347991	12.8464	16.9122	15.0329	15.2515	7.56826	16.3487	14.4793	14.5802	16.3703	13.2245	13.1695	13.0399	12.2076	16.4349	14.8555	13.5375	12.2851	15.338	15.4895	11.0202	14.2783	13.7299	14.3935	11.7832	18.0955	14.4996	14.5216	14.5238	14.6872	12.5358	18.1258	11.2875	14.1429	15.6847	11.8535	10.5256	12.9318	8.63829	17.1751	16.7909	12.9792	13.7102	18.4311	14.8147	15.3702	10.774	9.31998	14.606	9.28097
XLOC_347994	11.266	5.99087	8.39279	6.60568	9.86483	4.14973	17.9541	6.26303	18.347	6.61435	21.9727	15.3075	14.1841	24.803	16.0188	15.0798	16.5403	19.6433	14.3694	14.5189	17.366	17.2816	16.5439	18.1816	24.8486	23.0896	16.0596	22.9275	11.8117	15.813	19.06	15.3204	17.906	18.9742	8.74156	15.2288	17.6321	13.2325	18.5512	20.3145	17.4873	17.8683	24.4611	17.7725	20.4375	17.7197	12.3689	19.329	12.909
XLOC_333357	0.047107	0.270614	0.00348	0.031274	0.226638	0.005319	0.005082	0.145466	0.027969	0.01541	0.43802	0.003509	0.018862	0.020816	0.001569	0.70595	0.020171	0.067309	0	0.03601	0	0.349727	0.088241	0	0.004852	0	0	0	0.90529	0.282667	0.136164	0	0.398169	0.355371	0.02524	0.111489	0.002111	0.000437	0.015037	0.116109	0.000511	0.751275	0.222987	0.090956	0.327437	0.670416	0	0.027753	0
XLOC_333383	6.16526	3.41652	1.53191	1.52211	3.56674	2.93789	4.33016	3.69945	3.57516	2.77307	2.8888	7.23446	5.16051	5.40777	4.96464	5.34977	5.0187	7.74597	5.72755	6.88973	6.87086	5.43196	3.77236	5.27421	4.85291	2.77357	6.32748	5.07169	7.07	8.09356	5.22168	6.26031	2.23482	4.74777	7.03099	4.10962	4.65277	4.26533	4.18299	6.46863	5.49254	5.10792	5.50659	5.03993	6.0279	4.58415	5.71272	3.82566	5.5566
XLOC_348457	8.91695	1.21655	6.17731	6.33751	2.35603	2.00751	15.6269	3.2696	15.279	3.92117	8.69206	5.00746	6.80279	12.6241	5.43407	4.02644	4.95476	10.3297	8.54898	4.38728	7.29833	10.1371	8.67269	10.0052	13.8453	12.6392	9.8777	12.0173	4.98934	7.23332	13.6069	8.44821	10.1261	12.6606	3.2926	5.49181	10.262	4.57685	7.32614	9.22673	5.37073	8.76031	15.904	7.82748	11.4236	5.264	4.087	12.5077	1.3839
XLOC_333455	4.16891	2.98895	4.58147	4.35204	3.16046	1.95664	6.63659	3.89964	5.4829	3.98842	8.22462	6.84054	5.34978	10.6391	7.50871	6.51418	7.73978	9.87697	9.99617	6.41259	7.52181	9.16918	7.73723	7.10675	11.5969	9.06898	6.7324	8.32079	5.32093	5.62715	7.1832	7.57736	7.6292	8.82922	4.33549	6.55588	8.63634	6.19822	8.09741	9.39197	5.21363	5.71743	8.94139	9.04353	9.13126	7.12308	3.5387	8.62714	4.92095
XLOC_341514	0.587735	0.046768	2.73726	2.10781	0.74409	0.495638	3.21166	1.49208	3.37073	1.75335	3.77957	2.24687	2.59848	3.89513	3.63445	1.74211	2.27797	0.806052	2.57892	2.74955	3.40714	4.01622	3.31636	3.9903	3.26321	3.80235	3.08627	2.86945	2.37923	3.62425	4.43318	2.61882	4.20652	3.52145	0.987057	2.55645	3.17071	1.3261	3.02078	4.26939	2.93536	2.75794	2.68656	2.05425	4.14499	2.09383	2.48583	3.26992	1.00824
XLOC_341553	1.77734	0.60709	2.53344	1.74012	2.67454	0.648814	3.57133	2.35531	3.51852	2.07498	6.0185	4.33499	5.06622	6.23258	4.48207	6.08794	5.95578	5.7998	4.16202	4.10319	5.24231	4.14594	4.5285	5.87583	4.13636	5.18797	4.73059	4.92315	2.66188	5.56018	5.28143	4.89261	6.23774	3.32743	3.15741	5.14084	3.71841	4.83911	5.47753	5.74524	3.53351	5.76739	5.21021	1.87618	5.6279	3.94169	1.9665	5.02097	2.98571
XLOC_356670	21.0233	50.1212	23.345	20.9432	31.7383	32.3519	17.7901	37.108	27.2031	22.4137	35.216	30.3837	28.6461	48.3926	37.0465	68.4094	28.4665	35.2375	25.3086	29.4078	36.9664	28.3539	34.9855	28.1657	36.3601	32.5777	26.8151	28.8734	38.0869	33.6353	33.5072	27.9134	26.3525	28.4388	30.0443	21.281	38.4594	27.4892	36.9301	31.1163	28.8745	24.6526	33.3254	24.7375	22.9468	35.945	36.3244	31.4333	41.0931
XLOC_357091	2.52264	3.23067	3.07659	2.08942	3.1869	2.64111	3.63147	2.32858	3.6187	2.02194	4.8505	3.08856	4.31968	6.16383	4.85213	3.83331	4.92844	4.05192	2.86131	4.16896	2.52604	3.73034	4.86839	3.46433	4.91911	5.94719	4.03911	4.25475	3.05987	4.11527	3.54313	4.03087	3.97962	5.20483	2.73221	4.18409	2.99494	2.90347	5.06528	5.71657	4.0663	3.52448	5.16792	3.18215	4.2973	3.39016	3.36315	4.30804	3.34168
XLOC_354780	8.41054	5.93193	4.77995	5.33262	6.19271	8.8866	9.88359	7.41192	10.3077	5.87242	5.78878	4.56942	5.75587	5.50278	5.48114	5.79374	4.50918	7.39625	5.48661	4.16031	6.83406	6.91284	5.45958	5.68691	5.88304	6.98151	5.92223	7.90322	5.95249	6.22323	6.73817	5.63091	6.07122	6.41524	4.73597	5.10633	8.02683	4.03898	4.71069	6.80262	6.2005	6.50993	8.22154	6.61975	8.14207	5.80802	5.0436	7.01758	5.05628
XLOC_349050	1.21021	0.811897	2.61822	0.992047	1.13336	0.809003	2.96803	2.82102	2.53279	0.789625	2.74135	0.723402	1.25191	3.96996	2.63236	2.40076	1.91568	3.29568	3.20879	0.639557	2.97222	4.24801	3.2496	1.28879	3.92801	3.98029	2.70472	3.16018	2.43023	2.97194	2.45	1.5183	1.58167	2.96155	0.63908	1.49734	2.59474	0.544404	3.33776	2.59597	2.18712	0.793258	1.93983	1.36078	1.07098	0.613634	2.69668	2.66128	0.747577
XLOC_341720	10.563	19.1278	10.0985	8.80955	19.2358	14.128	16.3284	10.2605	15.5995	7.69943	16.6774	9.67118	13.6892	21.6293	16.0913	15.8644	15.0961	16.7219	14.6253	13.9649	14.584	15.3731	13.6417	13.3674	16.8533	17.991	14.0878	16.3431	15.1472	17.1836	16.0137	12.2529	13.2232	13.123	10.6518	16.5275	16.5091	12.8826	17.3541	17.8045	13.6824	11.7188	19.7607	12.8086	13.6364	12.0715	12.6207	17.2607	9.64373
XLOC_342337	0.542503	0.708989	0.974006	1.15405	1.11241	1.06245	1.08193	1.04839	0	0	1.10657	1.15641	1.5227	1.58691	1.15858	1.22141	2.21256	1.17183	1.18741	1.4843	0.816769	1.30824	1.3842	1.44919	2.3065	1.25019	1.49767	0.851477	0.587679	1.26455	1.00022	0.465405	1.92382	0.763243	0.811352	1.33942	0.974445	0.744797	1.97689	3.01513	1.39205	0.493253	0.96655	1.48956	1.94904	1.15934	0.58598	1.11223	1.37278
XLOC_356015	3.74249	2.85324	4.00118	2.66043	6.20559	3.57702	3.06092	2.99521	3.59373	2.33737	4.16356	3.64089	4.6752	7.97908	4.83469	4.60418	3.89681	6.56693	4.846	5.41646	5.49826	6.17324	4.34409	4.92671	6.69019	8.3135	5.4394	5.24454	4.34755	5.35783	4.95446	5.91227	5.06935	4.02933	3.80554	3.72098	7.06175	2.59284	5.93005	4.41522	4.20135	4.41188	2.46346	3.36797	3.31529	3.84463	2.59112	4.79486	4.42716
XLOC_339105	6.97488	2.71005	5.95235	5.37206	6.12049	3.10885	10.0605	4.69095	9.6092	5.34152	6.0198	5.82271	8.18129	10.1138	6.71089	7.14635	6.7212	8.87824	8.06272	5.04775	7.94957	7.85035	6.82843	8.57823	9.69884	7.89664	9.1558	6.5292	6.93331	6.69746	9.99714	6.85732	7.03709	7.53626	3.30723	6.74589	7.46162	4.62526	8.3753	7.81389	6.66463	6.55835	7.26707	5.93397	6.3933	4.97553	4.28819	9.76586	4.50737
XLOC_343199	5.56029	4.72041	4.25131	3.42347	5.75837	4.64027	7.52443	4.25682	7.72342	2.68398	5.65076	8.07514	7.9557	8.3825	7.25775	8.42172	7.83732	7.92622	5.65133	8.23434	6.12357	5.71946	4.0786	6.62147	7.41613	6.19694	5.74713	6.0365	5.05911	5.9885	6.507	4.43847	6.81046	7.85965	4.64582	5.60555	6.21309	6.17284	7.24155	9.84282	7.55492	5.67025	7.90869	6.95225	8.92659	6.99308	5.08896	7.68769	7.14548
XLOC_335348	3.97726	0.4275	2.77297	2.60118	0.915366	1.32392	3.06299	0.828705	5.95201	1.1847	4.4284	2.14253	2.72194	9.04797	2.98227	1.09892	1.40199	8.25163	5.85946	0.941356	4.13474	8.02015	5.37013	5.50627	7.72104	10.0613	5.5872	7.27079	1.96642	3.88671	7.08701	5.78808	4.59355	5.19607	0.938715	2.62563	5.86489	0.591489	5.22254	5.76617	1.62624	2.54463	7.48426	2.31672	4.96125	1.55901	1.46306	6.85332	0.366731
XLOC_335853	1.00692	0.724148	0.599945	0.284109	0.546445	0.183277	1.02435	0.80557	0.88065	0.352976	1.84837	0.482843	0.350574	1.36585	1.64031	1.54603	0.488631	1.35006	1.45615	1.00725	0.884049	0.986774	0.74247	1.68061	2.10061	1.24608	1.39261	1.48542	1.11773	0.959389	2.3268	1.05771	1.63524	1.27408	1.04875	1.51304	1.26781	0.728095	0.520416	0.963554	1.18294	1.17353	0.910998	0.842	1.27697	0.641128	1.12311	1.81786	1.26816
XLOC_357569	0	0	0	0	0	0	0	0	0	0	0	0	0	0	0	0	0	0	0	0	0	0	0	0	0	0	0	0	0	0	0	0	0	0	0	0.094226	0	0	0	0	0	0	0	0	0	0	0	0	0
XLOC_342535	2.75919	2.45452	3.0176	2.80771	2.0576	2.78969	2.59115	2.46721	4.95695	2.78326	4.92086	3.51174	3.33598	4.61017	3.68665	2.9849	2.83569	4.29557	3.97149	3.11136	3.56727	5.23177	3.79624	3.52945	4.32001	3.8699	3.76749	3.82251	3.30075	3.78038	3.72829	2.21218	3.16126	3.6954	2.60686	2.77608	3.28915	2.79555	4.11612	4.0431	2.71192	2.68423	3.95139	3.53395	3.1228	3.36294	3.23018	3.33833	2.38325
XLOC_357639	7.7124	6.37135	6.77131	6.68753	5.12567	5.94846	5.7185	6.47482	9.52998	6.27129	13.3688	10.9042	15.899	16.1004	14.7974	11.0383	10.0258	12.8298	12.8903	15.2167	17.1704	12.5177	12.3286	15.9092	15.819	18.2309	15.4365	17.0995	11.6212	13.3237	12.793	12.2647	13.635	8.03376	12.1872	11.7322	14.4809	9.56291	17.0647	15.6332	9.04174	14.2775	13.3208	11.9863	16.0885	11.9249	11.5204	11.7975	11.8625
XLOC_342806	2.04394	1.76313	2.00474	1.31215	2.55977	2.32368	2.57627	1.59859	3.6164	2.05319	3.81911	2.00676	3.13955	4.92769	2.82235	2.27067	3.10291	3.42267	2.82884	2.27378	3.38377	3.49383	2.40742	2.76539	4.43034	4.50658	2.93672	3.59102	2.08266	3.17035	2.69368	2.49501	3.14698	2.52571	1.85673	2.30727	2.44049	1.71103	2.72761	3.80373	1.89809	2.21028	3.84821	2.08463	2.73646	2.51426	2.38755	2.88854	2.69263
XLOC_342848	2.84222	1.44689	2.06259	2.90632	2.10062	1.41117	4.66446	2.55664	3.16593	2.66568	5.37577	3.87961	4.04156	6.85917	5.4565	5.42413	4.10119	5.34999	4.73956	3.29358	3.92117	5.1815	4.40938	4.77846	5.87027	5.77951	4.5753	6.94652	3.38402	5.50844	6.18241	4.77018	5.73499	3.98257	3.75224	3.94618	3.50607	2.63739	3.86654	4.21435	4.33472	3.9839	4.88457	5.69801	4.99993	4.54031	5.39486	4.34775	5.66526
XLOC_349478	1.25538	0.758022	0.850462	0.892668	0	0	1.78729	1.19305	2.04706	0.779219	2.0389	0.983262	1.64017	1.94702	1.30434	2.02041	0.669275	1.57389	1.06724	1.43227	1.57949	1.63137	1.33895	1.47434	2.20501	1.17349	1.1829	1.346	1.24479	1.21934	1.30278	1.81127	1.39042	1.20465	0	1.26758	2.17536	0.861637	1.95632	1.65801	1.64533	1.05408	2.2107	1.43531	0.92946	0.859418	1.15273	1.34225	1.0361
XLOC_334485	0.683678	0	0.510287	1.04607	0.369527	0.126173	1.78836	0.222	1.38911	0.410826	4.54633	1.07343	1.60846	3.01949	1.84046	0.710457	1.60368	2.87843	1.9025	0.75242	2.56763	2.58122	2.44214	2.03666	2.4298	3.24345	1.37591	2.71308	0.231724	1.81862	3.4386	2.62362	2.08425	1.23065	0.734049	1.98788	1.56321	1.17487	1.64967	1.93379	0.711366	1.18652	3.17996	2.0147	2.16854	0.88	0.44284	1.56666	0.460932
XLOC_334490	11.0246	6.35262	14.7258	13.1144	10.6147	7.0491	14.2422	10.4737	15.8868	10.4362	23.5963	20.1317	21.7249	27.733	23.3185	17.0183	22.1538	21.2089	23.0113	17.8171	23.2032	21.8032	24.4535	21.8059	28.0864	29.9833	21.9614	25.8045	16.3167	21.5261	25.5569	22.4013	20.5593	22.0821	10.5857	18.1668	21.3425	13.432	19.9088	22.5294	19.5557	19.1786	25.0287	18.3378	20.9717	17.1474	14.7566	19.8666	15.6731
XLOC_334512	3.67447	1.48294	2.45178	2.52142	1.62387	2.3862	1.75617	2.40708	3.16864	2.60226	3.59265	2.82986	3.69932	2.93333	3.09473	1.48017	3.70582	3.47818	3.4008	3.06927	2.88443	3.9687	3.06205	3.71118	2.34107	3.75807	2.75741	2.89318	2.55549	3.17661	3.43818	2.00794	4.46632	3.58616	2.06431	3.6134	3.129	2.52778	3.83185	3.45618	1.85	2.91111	4.43743	3.79245	2.63484	2.75029	3.81409	3.35601	2.66617
XLOC_349583	12.1055	12.5597	11.308	10.8808	18.1958	10.9191	18.2814	11.759	17.3263	10.154	17.5592	13.6015	15.2591	19.1025	16.8093	15.7929	14.3933	18.8708	15.4541	12.6159	20.792	18.4281	14.6135	18.0017	22.1103	21.5782	19.016	22.9291	14.7889	15.8048	20.8663	15.6182	16.2127	17.8658	11.7035	13.2352	17.6929	13.8619	16.4765	18.1509	14.5583	15.6444	19.616	15.8041	16.9417	13.8942	14.582	19.2646	14.0307
XLOC_334669	0.711318	1.49337	1.05723	0.90469	1.2904	0.612879	1.12289	0.946111	1.96591	0.071218	0.461861	1.0712	0.576829	0.610912	1.06672	0.562647	1.18656	0.387224	0.636438	0.867401	1.00354	0.282301	1.27	0.887661	0.915038	0.598969	1.23026	0.788821	1.21891	0.558442	1.29002	0.590502	0.153776	0.594333	0.870068	0.679256	0.401714	1.27874	0.658442	1.32557	1.08519	0.653852	1.46349	0.618882	0.50952	0.382989	0.763111	0.830886	1.46922
XLOC_349852	18.3926	4.84544	14.0834	10.4588	13.8526	5.89508	23.5373	6.86188	25.9682	10.9477	23.7843	16.5227	18.8876	33.7844	17.5922	17.783	19.1489	25.9048	21.7567	14.6841	20.6236	25.3629	22.5604	22.8291	27.8335	32.1213	22.847	30.8579	16.9868	17.5375	24.3142	22.4047	22.7163	24.7355	10.8806	16.4445	25.2181	16.8008	24.005	25.3282	18.5759	19.8706	31.8795	19.2187	24.2629	19.7327	14.6981	26.1659	14.1919
XLOC_334831	0	0	0	0	0	0	0	0	0	0	0	0	0	0	0	0	0	0	0	0	0	0	0	0	0	0	0	0	0	0	0	0	0	0	0	0	0	0	0	0	0	0	0	0	0	0	0	0	0
XLOC_360341	12.3288	6.72898	12.8332	12.4394	12.0077	7.1684	0	0	0.189163	0	17.4008	15.1437	16.2501	23.052	17.2759	18.0587	16.5222	18.4085	16.4723	14.775	18.4987	16.2681	0	16.7699	22.3	21.116	18.3765	16.9366	15.4895	16.4967	18.2948	15.9955	18.9013	18.507	13.3984	18.2534	16.6867	0.202257	15.722	21.5004	15.1372	14.7785	20.0889	17.1843	19.701	14.7294	12.8817	21.4831	16.9124
XLOC_345423	12.9789	8.72739	14.2022	12.9198	15.7434	9.48444	0.057517	0.165899	0.067641	0.037791	28.0622	18.6951	24.8635	34.56	22.7834	22.8034	23.3895	30.8819	24.7539	20.2938	25.4174	26.2148	0	27.4089	34.2166	30.7396	25.2962	31.3229	21.1849	24.7968	26.3139	22.8788	25.1458	29.023	17.963	20.4523	27.8733	0.035002	30.0124	29.2125	20.6113	20.8147	30.6034	21.9154	28.3918	23.2671	18.5144	28.3288	18.5987
XLOC_359033	14.012	9.79914	12.4401	11.3469	17.5055	7.72824	16.8708	10.7844	17.0587	10.9572	24.7869	20.2703	18.7981	23.558	22.6626	25.107	22.0267	24.7577	19.9293	21.6473	22.3784	20.5271	19.8328	20.7662	23.1454	24.5812	18.7076	22.0849	22.3644	20.2542	20.8616	15.0092	21.132	20.8821	16.1361	20.2178	19.7041	18.6057	23.9104	27.6147	16.7139	17.5353	22.3995	19.7453	20.9373	21.77	16.3539	20.8663	16.7917
XLOC_343310	8.16532	2.2263	6.61512	3.31931	12.3003	2.9381	12.8997	6.03729	16.947	5.0552	16.4163	11.3092	12.1723	26.9966	11.638	16.1503	11.4009	21.33	12.2575	10.7925	17.1705	14.9041	13.3611	22.4067	22.2024	25.8655	12.9078	22.8727	10.1242	14.3726	16.5495	12.9225	19.0201	14.3238	6.36602	9.26246	14.5561	16.455	19.5407	23.2695	21.0523	10.7453	21.8385	15.5677	16.8489	12.7631	14.8053	21.257	7.84399
XLOC_343315	3.16001	2.38583	3.2108	3.13048	6.75166	5.12641	4.57179	2.68078	10.8759	4.11936	8.3031	7.64314	8.33257	11.82	4.74566	9.76868	8.63861	13.1235	5.95763	7.46181	7.5032	7.13426	6.14203	6.66412	9.44005	7.28055	9.71016	8.18541	4.54728	5.9854	11.9967	5.64784	6.25822	10.7793	4.05568	4.60141	5.88426	7.14859	10.2782	12.4073	9.55985	5.62256	10.2702	5.38636	5.53137	6.7473	4.95815	6.46482	4.42661
XLOC_358328	2.96706	2.13192	1.69346	1.85738	3.54741	3.21151	4.4353	2.27583	3.33594	3.23365	2.43657	2.778	4.15826	4.63013	1.57101	2.27608	3.5485	3.2057	1.55583	3.73846	0.671939	1.57722	1.4038	2.38185	1.2373	2.36609	1.63194	3.22471	1.60718	1.28476	3.09238	1.25889	2.03071	4.17321	2.40723	1.62723	1.78574	2.14248	3.5816	2.97798	2.86586	1.26356	3.61282	0.998435	2.85076	3.10781	2.43276	1.93432	1.23994
XLOC_343357	0.621447	0	0.837044	0.16293	0	0.282138	0	0	0	0	0	1.30464	2.14602	1.63418	1.03409	0.835636	1.1333	2.2013	0	0.498142	0	0	1.71562	0	0	0	0	0	0	0	2.20931	0.689622	1.03844	2.11677	0.858095	1.38981	0	0.658382	1.03227	1.52215	1.58685	0	1.74534	0	0	0	0.852538	0	1.66271
XLOC_358402	7.89563	4.30859	9.85403	9.80558	6.8538	4.00867	9.02702	7.0347	12.3791	8.34805	16.0423	12.0473	10.5029	18.0071	10.3951	10.6243	12.3468	16.0648	14.389	7.24003	15.2492	17.4357	10.1241	14.4337	14.2467	18.1948	12.9621	11.3034	8.96197	12.3318	13.446	10.705	9.74126	14.2021	7.54661	9.55953	10.9509	7.00598	15.1594	14.8088	6.33638	8.8831	13.4013	9.93042	6.20868	6.60245	7.59013	13.3566	8.09286
XLOC_358465	3.81167	1.41638	4.98481	3.90991	1.89011	0.935416	3.61634	1.43037	0	0	5.59865	2.66793	3.87983	9.40355	3.26992	2.2587	2.95762	4.66628	5.35443	2.29612	6.4989	5.44745	5.69409	5.82308	8.41479	9.19627	5.83769	7.32101	3.6667	3.49823	6.87869	4.79838	4.41467	5.64717	2.39492	3.10601	5.15677	2.12605	5.85256	6.80714	3.34419	3.21767	6.81041	3.44376	4.70065	2.58688	1.93927	5.33356	1.51222
XLOC_333766	0.142523	0.072168	0	0	0.335499	0.04545	0.036563	0	0.095038	0	0.023705	0.062756	0	0.130916	0.125143	0.145724	0.010594	0	0.130953	0.035952	0.13798	0	0.078296	0.025332	0.101271	0	0.080169	0.130478	0.053825	0.104996	0.057572	0.121565	0.11501	0.025076	0.121072	0.040694	0.115964	0	0.022919	0.072011	0.09942	0.068071	0.15371	0.109933	0.083224	0	0.093009	0	0.03295
XLOC_348817	4.31182	2.3283	3.47819	3.07303	2.83197	2.88311	4.46043	3.34469	6.50004	3.47207	10.2833	3.0552	2.78032	6.92863	5.30999	2.80024	4.20268	6.62772	5.24913	3.89848	5.03764	7.69012	4.66144	7.26278	9.98252	7.80291	4.68154	5.4458	3.58482	5.03942	6.79299	4.95574	4.01481	5.95542	2.03739	5.5268	6.54029	2.68274	6.91499	7.02275	3.98003	4.58937	9.77927	4.10542	3.64454	2.49718	3.28881	7.06879	2.20927
XLOC_333868	0.03309	0.091257	0.033855	0.015789	0.111962	0.204361	0.102287	0.078764	0.184455	0.002802	0.0009	0.066348	0.007575	0.17576	0.060506	0.069628	0.086436	0.030864	0.04172	0.030861	0.152973	0.10031	0.052956	0.031604	0.03654	0.000972	0.083251	0.079252	0.124983	0.00231	0.248983	0.003492	0.068812	0.090998	0.110322	0.002401	0.198567	0.002428	0.066688	0.192832	0.088712	0.033913	0.112463	0.099923	0.033597	0.073681	0.196277	0.151377	0.039755
XLOC_348945	6.02936	7.2586	6.83458	6.54894	9.92703	5.60541	10.2825	6.76057	9.79884	6.32042	12.4536	10.5007	10.8756	14.3647	11.86	12.0418	11.1039	13.1924	10.504	10.2598	11.31	12.1746	11.0411	11.2755	14.025	15.8202	11.2219	13.9793	10.725	12.7224	13.7702	9.24074	12.8096	12.2183	9.04742	8.72941	11.9367	9.31535	12.1478	13.4881	10.931	10.0071	13.8945	10.5302	10.9148	11.5513	9.88611	13.0791	9.44149
XLOC_332276	3.90953	2.04869	2.96114	3.73409	2.10556	1.46705	3.80516	0.560348	5.36872	2.61528	8.31303	3.94742	6.52833	6.40864	6.45073	6.29308	4.91653	6.65557	5.36555	4.6939	2.41126	5.92188	6.55959	8.27397	6.30944	7.41527	6.52694	7.32159	4.45061	7.78388	8.4907	5.70787	3.32335	5.76222	2.50505	5.30531	7.11508	5.13713	1.17325	5.59539	4.55777	4.4391	5.68019	4.99525	1.65894	1.36927	5.08235	6.2814	4.94875
XLOC_341137	5.367	8.31664	4.85373	4.64278	8.39887	6.04989	6.99644	4.43172	7.23754	4.09046	3.78136	5.48749	4.37059	5.66277	4.63176	5.78977	3.77429	6.25129	4.74748	4.12723	4.51777	3.83631	3.70892	5.1855	5.7087	5.39523	4.50211	7.22384	4.01419	5.79762	4.57348	3.76243	5.28603	7.9422	4.87844	3.76552	5.01566	6.97878	5.11406	4.7973	4.49707	6.92473	7.08949	6.02524	6.98939	6.08261	4.38199	7.67018	6.50452
XLOC_356182	0	0	0	0	0	0	0	0	0	0	0.226013	0.518479	0.319801	0.619759	0.522514	0.278524	0.457451	0.611891	0.333443	0.109497	0.195366	0.554885	0.519428	0.521143	0.880782	0.342667	0.647024	0.680015	0.849014	0.518359	0.565731	0.283692	0.332808	0.381823	0.232993	0.287564	0.347636	0.462796	0.948751	0.766335	0.142777	0.16369	0.467176	0.597044	0.79767	0.432286	0.646251	0	0
XLOC_356242	8.75698	10.883	8.3792	6.91781	10.3892	12.5883	10.9717	7.47358	11.2934	7.47664	5.36768	5.17332	6.55429	7.27358	6.56363	7.10413	5.21507	6.76112	5.63475	4.67327	6.23533	5.74442	5.08824	5.69205	6.19362	6.60246	6.94438	5.68935	8.19736	5.60983	7.14517	4.43338	6.08546	5.91443	4.46527	4.59774	6.94779	6.00366	5.7427	7.09097	5.49204	5.15768	4.87042	5.58181	5.51129	5.2642	5.69763	5.13011	4.67018
XLOC_354403	11.0529	4.34051	11.0678	11.3955	6.28574	4.23899	16.136	7.35716	14.3722	8.02932	25.2646	18.4648	17.3039	24.8915	19.1939	17.4122	16.5606	24.7735	18.1471	16.908	22.0017	19.895	19.2217	21.9848	24.514	26.8895	19.384	25.9277	12.389	18.7447	24.9647	14.7106	21.5418	23.6327	14.4348	19.0375	18.9374	14.2984	19.8956	21.8563	18.2123	16.3279	23.5501	17.7136	23.3258	19.4192	9.91034	21.4617	17.7317
XLOC_354443	7.90229	2.49493	5.79616	6.85842	5.83135	2.3357	14.3343	4.52105	12.1315	5.88236	10.9107	8.19537	8.08516	13.4798	6.98878	9.17254	7.93517	9.38248	8.67825	6.14798	8.82984	9.89565	10.0517	10.4681	12.1205	13.9386	11.2074	11.3491	6.19022	9.64603	11.0867	11.8559	10.4003	10.6931	4.42237	6.33751	10.9805	6.23507	11.6543	10.5262	8.43751	6.80244	12.6836	9.44972	9.77577	6.72709	6.96438	10.495	5.03593
XLOC_355183	6.53034	4.02156	7.69444	7.50533	4.64194	3.05008	7.84837	6.47858	8.54301	7.63252	14.2193	9.51682	12.0864	15.1221	11.0957	8.72576	10.2709	12.4904	10.7342	8.7006	11.7512	13.9091	10.4931	11.3662	13.2695	15.0267	10.1002	12.5039	6.72079	10.3536	11.0202	11.1973	9.30757	8.21344	5.14043	8.41175	8.28142	6.57347	10.9423	9.79427	6.817	8.25409	12.4207	7.71911	9.45443	9.50636	7.3411	8.60831	7.19097
XLOC_355590	4.03502	5.05113	5.67868	5.30342	2.41994	4.33682	4.88094	7.05048	10.3946	5.72656	14.0578	8.85067	8.65596	14.5494	10.4021	9.39414	9.75699	13.8976	10.7549	8.03702	11.0731	11.611	11.7985	12.3856	10.6947	14.6456	8.93551	10.5675	10.3329	8.72387	12.525	10.071	7.28289	7.28422	4.21765	6.50054	9.71965	6.82994	10.7459	9.51777	6.84373	8.05896	10.4477	6.60496	8.22374	6.23412	7.65712	9.52689	5.62706
XLOC_334139	0.833153	0.063539	0.361414	0	0	0	0	0	0	0	0.447956	0.220943	0.138941	0	0	0.491918	0.461963	0.493011	0.252357	0.15749	0.290062	0.180129	0.330199	0.400706	0.496953	0.336527	0	0.294669	0.089524	0.409682	0.364268	0.704726	0.746437	0	0	0	0	0	0.169512	0.418491	0.352424	0	0.45884	0	0	0	0.388882	0.661124	0
XLOC_340370	0.53343	0.860207	0.306176	0	1.38703	0.252964	0.550705	0.366071	0.262346	0.251294	0.4591	0.139334	0	0	0.497598	0.560816	0	0.133213	0.175049	0.601486	0.494254	0	0.379151	0.275415	1.73001	0.697113	0	1.1054	0.199593	0.781559	0.419401	0	0.481242	0.188601	0	0.237537	0.343033	0.578102	0	0.280206	0.533932	0.954885	0.325293	0.52686	0.881602	0.33966	0.882961	0	0.145303
XLOC_340473	0.629241	2.35988	1.90462	1.7004	0.963439	0.877508	0.714691	2.04447	0.764918	0.475388	0.922078	0.554383	1.32299	1.55749	2.50178	0.704634	1.23421	0.5019	1.848	0.689868	2.09701	0.97815	2.99649	2.16494	2.18955	2.46902	1.48872	2.29361	2.02946	0.800448	1.97999	2.15077	0.583243	0.623196	2.00236	0.558513	1.70514	0.862237	2.16172	1.45376	2.23407	1.35989	1.83814	1.52781	1.91859	1.19107	0.463663	1.21085	0.860582
XLOC_353992	3.05201	2.49513	4.0426	3.661	4.04639	2.8971	7.35656	4.6779	6.71781	2.1348	5.98411	4.98042	7.08874	6.54637	3.2282	5.59589	3.8873	6.88175	6.16018	3.64711	6.24169	4.42166	3.59903	4.73063	5.79418	6.35195	4.46676	5.54949	3.88355	3.1536	4.92181	5.03992	7.27116	4.79437	3.58141	4.69745	6.5354	3.6742	4.79166	4.91756	3.6051	3.89068	5.33313	3.72915	4.17886	4.86083	3.97909	8.08286	2.87155
XLOC_339731	3.14324	3.57409	5.90165	4.33416	3.84548	3.73068	4.27199	3.80611	5.16931	5.05588	9.69369	6.31685	6.17043	10.1379	8.74704	5.76995	6.28688	8.8318	8.14251	5.72395	7.23249	9.76458	10.3049	8.5301	8.57932	10.6744	6.76126	7.46918	7.52694	7.10218	8.89687	7.76238	7.48868	6.86813	6.49752	4.95244	7.48599	4.95481	8.65297	9.9103	5.62737	4.86494	8.88702	5.49409	4.90391	5.8819	5.05657	6.86827	4.53163
XLOC_338820	1.65554	2.12769	1.86104	0.848555	2.04147	2.14017	2.90833	1.60951	2.64759	1.69118	1.42124	1.66189	1.67955	1.68775	1.85413	1.31416	1.40352	1.81001	1.60721	1.41626	1.73941	1.87458	1.96828	1.37927	1.49897	1.31808	1.72403	1.98175	1.32197	2.36381	2.17708	1.92503	1.45373	1.65579	0.559278	1.88756	1.37599	2.10523	1.9075	1.39596	2.4314	1.11771	2.31138	2.91801	1.13277	1.81666	2.70645	1.82514	0.637031
[truncated: 1,277 more rows]
[truncated: 1 more columns]

## Sheet: Table S9
Table S9: candidate lncRNA
lnc_RNA_ID	FPKM_Leaf1	FPKM_Leaf2	FPKM_Leaf3	FPKM_Ovule 1	FPKM_Ovule 2	FPKM_Ovule 3	Closed_gene	Distance to closed gene	Homolog in Arabidopsis	Functional annotation of Closed_gene
[truncated: 10 more rows]

## Sheet: Table S10
Table S10: Summary of ChIp-Seq library
[truncated: 13 more rows]
